# Supplementary material for: Machine learning and WGCNA reveal the PVT1/miR-143–3p/CDK1 ceRNA axis as a key regulator in NSCLC
Source: Biochem Biophys Rep. 2025 Sep 30;44:102292. doi: 10.1016/j.bbrep.2025.102292 (PMC12514524; doi:10.1016/j.bbrep.2025.102292)
Supplement: Multimedia component 1 [file mmc1.zip › bbrep_102292_Lung _spl_WGCNA _spl_ ML_spl_ 1_mmc1.R]

### Set Working Directory
setwd("D:/Expression Projects/U Project/WGCNA Beheshti/Res/")


### Load the Packages
library(limma)
library(GEOquery)
library(ggplot2)
library(gplots)
library(reshape2)
library(plyr)
library(pheatmap)
library(Biobase)
library(EnhancedVolcano)
library(RColorBrewer)
library(clusterProfiler)
library(org.Hs.eg.db)
library(gage)
library(gageData)
library(pathview)
library(data.table)
library(sva)
library(tibble)
library(RColorBrewer)
library(clusterProfiler)
library(snow)
library(topGO)
library(graph)
library(Rgraphviz)
library(KEGGgraph)
library(KEGGREST)
library(Biostrings)
library(dplyr)
library(dbplyr)
library(affyio)
library(vsn)
library(preprocessCore)
library(tximport)
library(readr)
library(tximportData)
library(DOSE)
library(ggnewscale)
library(ggridges)
library(cowplot)
library(affy)


### Load the Data
data <- read.delim("Dataset miR/GSE51853_series_matrix.txt")
rownames(data) <- data[, 1]
data <- data[, -1]
dim(data)
data_normalized <- normalize.quantiles(as.matrix(data))
data_normalized <- log2(data_normalized + 1)
data_normalized <- as.data.frame(data_normalized)
rownames(data_normalized) <- rownames(data)
colnames(data_normalized) <- colnames(data)
data$ID_REF <- rownames(data)
rownames(data) <- NULL
dim(data)
View(data)
summary(data)


### Load the Annotation File
annot <- fread(input = "Dataset miR/annot.txt",
               data.table = F)
colnames(annot)[1] <- "ID_REF"
dim(annot)
View(annot)


### Merge the Data and Annotation
data_merged <- merge(data, annot, by = "ID_REF")
colnames(data_merged)
data_merged <- data_merged[, c(1:69, 75)]
annot_merged <- data_merged[, c(1, 133)]
View(data_merged)
View(annot_merged)
rownames(data_merged) <- data_merged$ID_REF
rownames(annot_merged) <- annot_merged$ID_REF
data_merged <- data_merged[, -c(1, length(colnames(data_merged)))]
annot_merged <- annot_merged[, -1, drop = FALSE]
labels <- c(rep("Tumor", 126), rep("Normal", 5))
colnames(data_merged) <- labels
data_merged <- data_merged[, c(which(grepl(pattern = "N", x = colnames(data_merged))),
                               which(grepl(pattern = "T", x = colnames(data_merged))))]
# numbers <- rep(1:25, each = 2)
# new_labels <- paste0(labels, numbers)
# colnames(data_merged) <- new_labels
View(data_merged)


### Create Metadata
condition <- c(rep("Tumor", 126), rep("Normal", 5))
sample <- colnames(data_merged)
clinical_data <- data.frame(condition = condition,
                            sample = sample)
rownames(clinical_data) <- clinical_data$sample
clinical_data <- clinical_data[, -2, drop = FALSE]


### Matching
all(colnames(data_merged) == rownames(clinical_data))
all(rownames(data_merged) == rownames(annot_merged))


### Making Expression Set
gset <- ExpressionSet(assayData = as.matrix(data_merged),
                      featureData = AnnotatedDataFrame(annot_merged),
                      phenoData = AnnotatedDataFrame(clinical_data))
class(gset)
View(gset@phenoData@data)
View(gset@featureData@data)
View(gset_batch@assayData$exprs)

plotMDS(x = gset,
        labels = pData(gset)[, "condition"],
        gene.selection = "common")


### Batch Effect Removal
gset_batch <- gset
exprs(gset_batch) <- removeBatchEffect(x = gset_batch,
                                       batch = pData(gset_batch)[, "Source.name"])


### Define Groups
gr <- pData(gset)$condition
length(gr)


### Expression Matrix
ex <- exprs(gset)
class(ex)
summary(ex)


### Sample Boxplots
boxnames <- gr
boxcolors <- ifelse(boxnames == "Normal", "green", "red")
png("boxplot_normalized.png", width = 3000, height = 1500, res = 250)
boxplot(ex,
        col = boxcolors,
        xlab = "samples",
        ylab = "Expression Values",
        main = "Raw data boxplot",
        outline = FALSE)
legend(x = "topright",
       legend = c("Normal", "CRC"),
       fill = c("green", "red"),
       cex = 0.75,
       box.lwd = 2,
       box.lty = "dotted",
       box.col = "black",
       bg = "white",
       title.font = 5,
       text.col = "black",
       text.width = 1)
dev.off()


### Outlier Samples
htree <- hclust(dist(t(ex), method = "euclidean"),
                method = "average")
par(mar = c(0, 4, 2, 0))
par(cex = 0.6)
plot(htree) #CC1 and CC4 are outliers
plot(x = 1:length(htree$height),
     y = rev(htree$height),
     pch = 20,
     cex = 4,
     type = "b",
     xlab = 1:length(htree$height))


### Visualization of Data; Heatmaps
ex_matrix <- as.matrix(ex)
ex_cor <- cor(ex)
rownames(ex_cor) <- colnames(ex_cor)
png("cor_pheatmap.png", width = 3000, height = 2500, res = 250)
pheatmap(mat = ex_cor,
         fontsize = 10) #Pearson correlation
dev.off()

png("dist_pheatmap.png", width = 3000, height = 2500, res = 250)
sampleDists <- dist(t(ex),
                    method = "euclidean")
sampleDistMatrix <- as.matrix(sampleDists)
colors <- colorRampPalette(rev(brewer.pal(9, "Reds")))(255)
pheatmap(mat = sampleDistMatrix,
         clustering_distance_rows = sampleDists,
         clustering_distance_cols = sampleDists,
         col = colors,
         cluster_rows = TRUE,
         cluster_cols = TRUE,
         fontsize_row = 20,
         fontsize_col = 20,
         fontsize = 20) #Eucliden distance
dev.off()

### Principal Component Analysis
pc <- prcomp(ex)
pdf("PC.pdf")
plot(pc)
dev.off()

colnames(pc$x)
pdf("PCX.pdf")
plot(pc$x[,1:2])
dev.off()

ex.scale <- t(scale(t(ex) , scale = F))
pc <- prcomp(t(ex), center = TRUE, scale. = TRUE)
pdf("PC_scaled.pdf")
plot(pc)
plot(pc$x[,1:2])
dev.off()

pcr_data <- data.frame(pc$x[, 1:3], groups = gr)
View(pcr_data)
png("PCA.png", width = 1500, height = 1500, res = 200)
ggplot(pcr_data, aes(x = PC1, y = PC2, color = groups)) +
  geom_point(size = 3) +
  theme_bw() +
  geom_text(aes(label = groups)) +
  scale_color_manual(name = "Tissue type",
                     breaks = levels(factor(pcr_data$groups)),
                     values = c("darkred", "darkgreen"))
dev.off()

data.matrix2 <- t(ex)
data.matrix2 <- data.frame(data.matrix2)
data.matrix2$groups <- clinical_data$condition
data.matrix2$groups <- factor(data.matrix2$groups)

pca_result <- PCA(X = data.matrix2,
                  graph = FALSE) #Run PCA

png("PCA.png", width = 3000, height = 2000, res = 300)
fviz_pca_ind(pca_result,
             habillage = data.matrix2$groups,
             addEllipses = TRUE,   
             ellipse.level = 0.95,
             palette = c("#00AFBB", "#FC4E07", "#36AE7C"), 
             pointsize = 3,
             axes = c(1, 2),
             geom = c("point", "text"),
             repel = TRUE,
             alpha.ind = 0.7,
             label = "none") +           
  ggtitle("GSE116959 PCA") +
  theme_minimal(base_size = 12) +     
  theme(plot.title = element_text(hjust = 0.5))
dev.off()


### Microarray Analysis
class(gr)
gr <- factor(gr)
class(gr)
levels(gr)
gset$description <- gr
design <- model.matrix(~ description + 0,
                       data = gset)
colnames(design) <- c("Normal", "Tumor")
head(design)

fit <- lmFit(object = gset,
             design = design)
cont.matrix <- makeContrasts("Tumor-Normal",
                             levels = design)

head(cont.matrix)

fit2 <- contrasts.fit(fit, cont.matrix)
fit3 <- eBayes(fit2)
results <- decideTests(fit3)
summary(results)
tT <- topTable(fit3,
               coef = "Tumor-Normal",
               adjust = "fdr",
               sort.by = "B",
               number = Inf)
colnames(tT)
head(tT)
topT <- subset(tT, select=c("GENE_SYMBOL", "adj.P.Val", "logFC"))
head(topT)
dim(topT)
write.table(topT,
            "Dataset 3 (GSE116959) DEGs/top table.txt",
            row.names = F,
            sep="\t",
            quote = F)

up <- subset(topT, logFC > 0.8 & adj.P.Val < 0.05)
dim(up)
up.gene <- unique(as.character(strsplit2(up$Gene.symbol, "///")))
write.table(up.gene,
            "Up.txt",
            quote = F,
            row.names = F,
            col.names = F)

down <- subset(topT, logFC < -0.8 & adj.P.Val < 0.05)
dim(down)
down.gene <- unique(as.character(strsplit2(down$Gene.symbol , "///")))
write.table(down.gene,
            "Down.txt",
            quote = F,
            row.names = F,
            col.names = F)

#Gene symbols
UP <- read.delim("UP.txt", header = T, sep = "\t")
DOWN <- read.delim("DOWN.txt", header = T, sep = "\t")

#Volcano Plot
up <- read.delim(file = "UP.txt",
                 sep = "\t",
                 header = FALSE)
down <- read.delim(file = "DOWN.txt",
                   sep = "\t",
                   header = FALSE)
genes <- bitr(geneID = genes,
              fromType = "SYMBOL",
              toType = "ENTREZID",
              OrgDb = org.Hs.eg.db)

enGO <- enrichGO(gene = genes$ENTREZID,
                 keyType = "ENTREZID",
                 ont = "ALL",
                 OrgDb = org.Hs.eg.db,
                 pvalueCutoff = 0.05,
                 pAdjustMethod = "BH",
                 minGSSize = 10,
                 maxGSSize = 500,
                 readable = TRUE,
                 qvalueCutoff = 0.2)
res_enGO <- enGO@result
table(res_enGO$ONTOLOGY)
View(res_enGO[res_enGO$ONTOLOGY == "BP", ])
View(res_enGO[res_enGO$ONTOLOGY == "CC", ])
View(res_enGO[res_enGO$ONTOLOGY == "MF", ])
View(res_enGO)

kk <- enrichKEGG(gene = genes$ENTREZID,
                 organism = "hsa",
                 keyType = "kegg",
                 pvalueCutoff = 0.05,
                 pAdjustMethod = "BH",
                 minGSSize = 2,
                 maxGSSize = 500,
                 qvalueCutoff = 1)
res_kegg <- kk@result
res_kegg <- res_kegg[res_kegg$p.adjust < 0.05, ]
View(res_kegg)
keytypes(org.Hs.eg.db)


## Visualization of GO
png("GO_bar_hubs.png", width = 6000, height = 6000, res = 500)
barplot(enGO,
        split = "ONTOLOGY",
        color = "pvalue",
        showCategory = 10,
        font.size = 17,
        label_format = 50,
        title = "Barplot for Gene Ontology Enrichment Analysis") +
  scale_fill_viridis(option = "C", direction = 1) +  # Color gradient
  theme(legend.text = element_text(size = 14)) +              # Legend text size
  theme(axis.text.y = element_text(size = 12))  +
  facet_grid(ONTOLOGY~., scale = "free")
dev.off()


png("GO_dot.png", width = 6000, height = 6000, res = 500)
dotplot(enGO,
        split = "ONTOLOGY",
        showCategory = 10,
        font.size = 17,
        x = "Count",
        color = "p.adjust",
        title = "Dotplot for Gene Ontology Enrichment Analysis",
        label_format = 50,
        size = NULL) +
  scale_fill_viridis(option = "C", direction = 1) +  # Color gradient
  theme(legend.text = element_text(size = 14)) +              # Legend text size
  theme(axis.text.y = element_text(size = 12)) +
  facet_grid(ONTOLOGY~., scale = "free")
dev.off()

png("KEGG_bar_hubs.png", width = 6000, height = 6000, res = 500)
barplot(kk,
        color = "p.adjust",
        showCategory = 10,
        font.size = 17,
        label_format = 50,
        title = "Barplot for KEGG Enrichment Analysis") +
  scale_fill_viridis(option = "C", direction = 1) +  # Color gradient
  theme(legend.text = element_text(size = 14)) +              # Legend text size
  theme(axis.text.y = element_text(size = 18,
                                   face = "bold"))
dev.off()

df <- kk@result
df <- df[df$pvalue < 0.05, ]  # Filter raw p-value
df <- df[order(df$pvalue, decreasing = FALSE), ][1:10, ]  # Top 10
df <- df[order(df$Count, decreasing = TRUE), ]
png("Res/KEGG_bar.png", width = 6000, height = 6000, res = 500)
ggplot(df, aes(x = reorder(Description, pvalue), y = rev(Count), fill = pvalue)) +
  geom_bar(stat = "identity") +
  coord_flip() +
  scale_fill_viridis(option = "C", direction = 1) +
  labs(title = "KEGG Enrichment (p < 0.05)",
       x = NULL, y = "-log10(p-value)") +
  theme_minimal(base_size = 14) +
  theme(axis.text.y = element_text(size = 16, face = "bold"),
        legend.text = element_text(size = 12))
dev.off()
