# Supplementary material for: Machine learning and WGCNA reveal the PVT1/miR-143–3p/CDK1 ceRNA axis as a key regulator in NSCLC
Source: Biochem Biophys Rep. 2025 Sep 30;44:102292. doi: 10.1016/j.bbrep.2025.102292 (PMC12514524; doi:10.1016/j.bbrep.2025.102292)
Supplement: Multimedia component 2 [file mmc2.zip]

Archive with 1 entries (1 files):
- bbrep_102292_Lung _spl_WGCNA _spl_ ML_spl_ 2_mmc2.R
