# Supplementary material for: Machine learning and WGCNA reveal the PVT1/miR-143–3p/CDK1 ceRNA axis as a key regulator in NSCLC
Source: Biochem Biophys Rep. 2025 Sep 30;44:102292. doi: 10.1016/j.bbrep.2025.102292 (PMC12514524; doi:10.1016/j.bbrep.2025.102292)
Supplement: Multimedia component 2 [file mmc2.zip › bbrep_102292_Lung _spl_WGCNA _spl_ ML_spl_ 2_mmc2.R]

### Setting Working Directory
setwd("D:/Expression Projects/U Project/WGCNA Beheshti/")


## Load the Libraries
library(WGCNA)
library(DESeq2)
library(GEOquery)
library(tidyverse)
library(gridExtra)
library(CorLevelPlot)
library(factoextra)
library(FactoMineR) 
allowWGCNAThreads()


## Load the Data
rawcounts <- read.delim("mRNA3_annotnorm_WGCNA_GSE116959.txt",
                        header = TRUE,
                        sep = "\t") 
rownames(rawcounts) <- rawcounts$ID_REF
rawcounts <- rawcounts[, -c(1:8, 10:13, 82:86, 88:96)]
colnames(rawcounts) <- gsub(pattern = "N", replacement = "Normal", x = colnames(rawcounts))
colnames(rawcounts) <- gsub(pattern = "T", replacement = "Tumor", x = colnames(rawcounts))
# rownames(rawcounts) <- rawcounts[, 1]
rawcounts <- rawcounts[, c(grep(pattern = "Normal", x = colnames(rawcounts)),
                           grep(pattern = "Tumor", x = colnames(rawcounts)))]
genes <- rawcounts[, 3, drop = FALSE]
genes$Genes <- rownames(genes)
rawcounts <- rawcounts[, -c(1, 12)]
for (i in 1:ncol(rawcounts)) {
  rawcounts[, i] <- as.numeric(gsub(pattern = "\\/", replacement = "\\.", x = rawcounts[, i]))
}
View(rawcounts)


## Get the Metadata
sum(grepl(pattern = "Tumor", x = colnames(rawcounts)))
condition <- c(rep("Normal", 11), rep("Tumor", 57))
Samples <- colnames(rawcounts)
metadata <- data.frame(condition = factor(condition),
                       samples = Samples)
rownames(metadata) <- metadata$samples
metadata <- metadata[, -2, drop = FALSE]
View(metadata)


## QC
# Detection of Outlier Genes; Using gooSampleGenes() Function
gsg <- goodSamplesGenes(datExpr = t(rawcounts)) #Needs transpose of expression df
gsg$goodGenes
gsg$goodSamples
gsg$allOK #TRUE: All samples and genes are not outliers
table(gsg$goodGenes) #All is not TRUE
table(gsg$goodSamples)
length(which(rowSums(rawcounts) == 0)) #Rows with 0

# Remove Outlier Genes
Data_dirty <- rawcounts[gsg$goodGenes == FALSE, ]
my_data_filtered <- rawcounts[gsg$goodGenes == TRUE, ]
dim(rawcounts)
dim(my_data_filtered)
gsg <- goodSamplesGenes(t(my_data_filtered))
gsg$allOK #TRUE
table(gsg$goodGenes) #All is TRUE
table(gsg$goodSamples)


### Detection of Outlier Samples; Using Hierarchical Clustering and hclust() Function
htree <- hclust(d = dist(t(my_data_filtered)),
                method = "average")
sizeGrWindow(12, 9)
par(mar = c(2, 4, 2, 0))
par(cex = 0.6)
plot(htree) #3 samples are outliers
plot(1:length(htree$height),
     rev(htree$height),
     type = "o",
     pch = 19)
abline(h = 680000, col = "red")
# clust <- cutreeStatic(dendro = htree,
#                       cutHeight = 175,
#                       minSize = 3)
# table(clust)
# keepsamples <- which(clust == 1)
# my_data_filtered2 <- my_data_filtered[, keepsamples]
# View(my_data_filtered2)


### Detection of Outliers; Using Principal Component Analysis
pca <- prcomp(t(my_data_filtered))
class(pca)
pca.data <- pca$x #Information about PCs
View(pca.data)
pca.var <- pca$sdev^2 #Variance of each PC
pca.var
pca.var.percent <- round(pca.var/sum(pca.var)*100, digits = 2)
pca.var.percent
ggplot(data = data.frame(pca.data), aes(x = PC1, y = PC2)) + 
  geom_point() +
  geom_text(label = rownames(pca.data)) +
  labs(x = paste0("PC1: ", pca.var.percent[1], " %"),
       y = paste0("PC2: ", pca.var.percent[2], " %"))


### Remove Outlier Samples
outliers.samples <- c("Tumor.40", "Tumor.31")
my_data.subset <- my_data_filtered[ , !colnames(my_data_filtered) %in% outliers.samples]
my_data.subset <- my_data[, clust == 1] #Same
htree2 <- hclust(dist(t(my_data.subset)), method = "average")
sizeGrWindow(12, 9)
par(mar = c(0, 4, 2, 0))
par(cex = 0.6)
plot(htree2)
clust <- cutreeStatic(htree2, cutHeight = 175, minSize = 5)
table(clust)


### Exclude Outlier Samples From Phenotype Data
metadata <- metadata[!rownames(metadata) %in% outliers.samples, , drop = FALSE]
View(metadata)


### Row Nammetadata### Row Names in colData == Column Names in Expression Data
all(rownames(metadata) == colnames(my_data.subset)) #Same order
all(rownames((rownames(metadata) %in% colnames(my_data.subset)))) #Same names


### Network Construction
# Choose a Set of Soft-thresholding Powers
power <- c(c(1:10), seq(12, 50, 2))
power


## Filter out Low Expression Genes
summary(my_data.subset[, 1])
expression_percentile <- apply(X = my_data.subset,
                               MARGIN = 1,
                               FUN = quantile,
                               probs = 0.5)
expression_percentile
filtered_genes <- expression_percentile > quantile(expression_percentile, 0.5)
sum(filtered_genes)
my_data.subset <- my_data.subset[filtered_genes, ]


### Calculate the Best Soft Threshold; Which Power Gives the Scale Free Topolgy?
my_data.subset <- t(my_data.subset)
sft <- pickSoftThreshold(data = my_data.subset,
                         powerVector = power,
                         networkType = "signed",
                         verbose = 5)
sft.data <- sft$fitIndices
View(sft.data)
sft.power <- sft$powerEstimate #Suggestion a soft threshold


# SFT.R.sq = R square (R^2) score 
# mean.k. = Mean Connectivity
# Best Power (Best sft) = Maximum R^2 and minimum mean

# Visualization of Powers
png("Res/Dataset 3 (GSE116959)/R2_Meank_Dataset1.png", width = 5000, height = 4000, res = 500)
a1 <- ggplot(data = sft.data, aes(x = power, y = SFT.R.sq)) +
  geom_point() +
  geom_text(label = sft.data$Power, nudge_y = 0.1) +
  geom_hline(yintercept = 0.8, color = "red", linetype = "dotted", linewidth = 1) +
  labs(x = "Powers", y = "Scale free topology model fit, signed R^2") +
  theme_classic() #Plot for R^
a2 <- ggplot(data = sft.data, aes(x = power, y = mean.k.)) +
  geom_point() +
  geom_text(label = sft.data$Power, nudge_y = 2) +
  labs(x = "Powers", y = "Scale free topology model fit, signed R^2") +
  theme_classic() #Plot for mean connectivity
grid.arrange(a1, a2, nrow = 2)
dev.off()
# We should choose the power that is greater than 0.8 and has min mean connectivity.
# In these plots, power of 18 is greater than 0.8 R^2 and has min mean connectivity.


### Convert Matrix to Numeric
soft_power <- 12
norm_counts[] <- sapply(norm_counts, as.numeric) 
cor <- WGCNA::cor #For preventing the same functions error


### Use Blockwise methode
bwnet <- blockwiseModules(datExpr = my_data.subset,
                          maxBlockSize = 14000,
                          TOMType = "signed",
                          power = soft_power,
                          mergeCutHeight = 0.25,
                          numericLabels = FALSE,
                          randomSeed = 1234,
                          verbose = 3,
                          minModuleSize = 30)
cor <- stats::cor
saveRDS(object = bwnet, file = "bwnet_Dataset3.rds")
bwnet <- readRDS(file = "bwnet_Dataset1.rds")
bwnet


### Module Eigengene Information
module_eigengenes <- bwnet$MEs #moduleEigengenes function
View(module_eigengenes)  
sort(table(bwnet$colors)) #Number of genes in each modules
length(table(bwnet$colors))
max(table(bwnet$colors))
View(data.frame(table(bwnet$colors)))


### Visualization of Modules as a Dendrogram Plot Before and After Merging 
n_objects <- length(bwnet$dendrograms[[1]]$order)
print(n_objects)
n_colors <- length(bwnet$unmergedColors)
print(n_colors)
dendro_order <- bwnet$dendrograms[[1]]$order
colors_unmerged <- bwnet$unmergedColors[dendro_order]
colors_merged <- bwnet$colors[dendro_order]
png("Res/Dendrogram_Dataset3.png", width = 6000, height = 4000, res = 400)
plotDendroAndColors(dendro = bwnet$dendrograms[[1]],
                    colors = cbind(colors_unmerged, colors_merged),
                    groupLabels = c("Unmerged", "Merged"),
                    dendroLabels = FALSE,
                    addGuide = TRUE, #Plot panel points
                    hang = 0.03,
                    guideHang = 0.05)
dev.off()


### Eigengene network plot
png("Res/EigenegenesNetwork_Dataset3.png", width = 7000, height = 7000, res = 500)
plotEigengeneNetworks(multiME = module_eigengenes,
                      setLabels = "Eigengenes Network",
                      letterSubPlots = FALSE,
                      excludeGrey = TRUE,
                      plotDendrograms = TRUE,
                      plotHeatmaps = TRUE,
                      setMargins = TRUE,
                      colorLabels = FALSE,
                      heatmapColors = colorRampPalette(colors = c("white", "yellow", "orange", "red", "darkred"))(100),
                      plotAdjacency = TRUE,
                      printAdjacency = FALSE,
                      cex.adjacency = 0.5,
                      coloredBarplot = TRUE,
                      barplotMeans = TRUE,
                      barplotErrors = TRUE)
dev.off()


### Find Significant Association Between Modules and CLinical Traits
traits <- data.frame(clinical = rownames(module_eigengenes))
dim(traits)
traits <- traits %>% 
  mutate(Tumor = ifelse(grepl(pattern = "Tumor", x = metadata$condition),
                      1, 0))
traits <- traits %>% 
  mutate(Normal = ifelse(grepl(pattern = "Normal", x = metadata$condition),
                         1, 0))
rownames(traits) <- rownames(module_eigengenes)
traits <- traits[, -1]
View(traits)


### Define Number of Samples and Genes
nSamples <- ncol(t(my_data.subset))
nGenes <- nrow(t(my_data.subset))
all(colnames(t(my_data.subset)) == rownames(module_eigengenes))


### Obtain Correlation Between Modules and Traits
module_trait_cor <- cor(x = module_eigengenes,
                        y = traits,
                        method = "pearson")
View(module_trait_cor)


### Obtain P.value of Correlation Between Modules and Traits
module_trait_cor_pval <- corPvalueStudent(cor = module_trait_cor,
                                          nSamples = nSamples)


### Visualize Module's Traits correlations
all(rownames(traits) == rownames(module_eigengenes))
heatmap.data <- merge(module_eigengenes, traits, by = "row.names")
View(heatmap.data)
# devtools::install_github("kevinblighe/CorLevelPlot")
library(CorLevelPlot)
png("Res/Module_Trait_Cor_Dataset3.png", height = 6000, width = 3500, res = 500)
CorLevelPlot(data = heatmap.data,
             x = colnames(heatmap.data)[27:28],
             y = colnames(heatmap.data)[2:26],
             col = c("blue1", "skyblue", "white", "pink", "red"), cexCorval = 1)
dev.off()


### Extract the Modules and Genes with Highly Significant Correlation
module_genes_mapping <- data.frame(bwnet$colors)
module_genes_mapping$Genes <- rownames(module_genes_mapping)
View(module_genes_mapping)
module_genes_mapping_sig <- subset(module_genes_mapping,
                                   bwnet.colors == "purple" |
                                     bwnet.colors == "violet" | 
                                     bwnet.colors == "red" |
                                     bwnet.colors == "darkgreen")
module_genes_mapping_sig <- merge(module_genes_mapping_sig, genes, by = "Genes")
module_genes_mapping_sig <- module_genes_mapping_sig[, -1]
module_genes_mapping_sig <- module_genes_mapping_sig[!duplicated(module_genes_mapping_sig$SYMBOL), ]
write.table(x = module_genes_mapping_sig,
            file = "Res/Dataset 3 (GSE116959)/modules_whole_table.txt",
            sep = "\t",
            row.names = FALSE,
            quote = FALSE,
            col.names = TRUE)


### ML
## Import the Libraries
library(pROC)
library(glmnet)
library(caret)


## Import the Whole Dataset
dataset <- read.delim(file = "D:/Expression Projects/U Project/WGCNA Beheshti/Machine learning series.txt",
                      sep = "\t",
                      header = TRUE)
dim(dataset)
rownames(dataset) <- dataset$ID_REF
dataset <- dataset[, -1]
colnames(dataset) <- c(rep(c("Normal", "Tumor"), 83))
dataset <- dataset[, c(which(grepl(pattern = "^N", x = colnames(dataset))),
                       which(grepl(pattern = "^T", x = colnames(dataset))))]
View(dataset)

annot <- read.delim(file = "D:/Expression Projects/U Project/WGCNA Beheshti/Machine learning series Platfrom Annot.annot",
                    sep = "\t",
                    header = TRUE)
View(annot)

CDK1 <- apply(dataset[annot[which(annot$Gene.symbol %in% "CDK1"), ]$ID, ],
              MARGIN = 2,
              FUN = as.numeric)
CDK1 <- apply(CDK1,
              MARGIN = 2,
              FUN = mean)
CCNB1 <- as.numeric(dataset[annot[which(annot$Gene.symbol %in% "CCNB1"), ]$ID, ])
CCNB2 <- as.numeric(dataset[annot[which(annot$Gene.symbol %in% "CCNB2"), ]$ID, ])
TOP2A <- as.numeric(dataset[annot[which(annot$Gene.symbol %in% "TOP2A"), ]$ID, ])
TPX2 <- as.numeric(dataset[annot[which(annot$Gene.symbol %in% "TPX2"), ]$ID, ])
BUB1B <- as.numeric(dataset[annot[which(annot$Gene.symbol %in% "BUB1B"), ]$ID, ])
MAD2L1 <- apply(dataset[annot[which(annot$Gene.symbol %in% "MAD2L1"), ]$ID, ],
                MARGIN = 2,
                FUN = as.numeric)
MAD2L1 <- apply(MAD2L1,
                MARGIN = 2,
                FUN = mean)
UBE2C <- apply(dataset[annot[which(annot$Gene.symbol %in% "UBE2C"), ]$ID, ],
               MARGIN = 2,
               FUN = as.numeric)
UBE2C <- apply(UBE2C,
               MARGIN = 2,
               FUN = mean)
CENPF <- apply(dataset[annot[which(annot$Gene.symbol %in% "CENPF"), ]$ID, ],
               MARGIN = 2,
               FUN = as.numeric)
CENPF <- apply(CENPF,
               MARGIN = 2,
               FUN = mean)
AURKA <- as.numeric(dataset[annot[which(annot$Gene.symbol %in% "AURKA"), ]$ID, ])

df <- data.frame(CDK1_expression = CDK1,
                 CCNB1_expression = CCNB1,
                 CCNB2_expression = CCNB2,
                 TOP2A_expression = TOP2A,
                 TPX2_expression = TPX2,
                 MAD2L1_expression = MAD2L1,
                 UBE2C_expression = UBE2C,
                 CENPF_expression = CENPF,
                 AURKA_expression = AURKA,
                 BUB1B_expression = BUB1B,
                 Status = c(rep("Normal", 83), rep("Tumor", 83)))
head(df)


# Train Random Forest model
library(randomForest)
rf_model <- randomForest(Status ~ .,
                         data = df,
                         importance = TRUE,
                         ntree = 500)

# View model summary
print(rf_model)

# Plot error rate
png("Res/Machine Learning/RF.png", width = 4000, height = 3000, res = 400)
plot(rf_model)
dev.off()

# View variable importance
png("Res/Machine Learning/RF2.png", width = 4000, height = 3000, res = 400)
importance_vals <- importance(rf_model)
varImpPlot(rf_model)
dev.off()

important_genes_rf <- importance_vals[order(importance_vals[, "MeanDecreaseGini"], decreasing = TRUE), ]
top_genes_rf <- rownames(important_genes_rf)[1:5]  # top 5 important genes
print(top_genes_rf)
z_scores <- scale(important_genes_rf[, "MeanDecreaseAccuracy"])
selected_genes <- names(z_scores[z_scores > 1]) 


### SVM-RFE
library(caret)
library(e1071)
library(kernlab)


set.seed(123)
data <- as.data.frame(matrix(rnorm(100 * 20), nrow = 100))
colnames(data) <- paste0("Gene", 1:20)
View(df)
View(data)
labels <- as.factor(rep(c("Normal", "Tumor"), each = 83))
df$Status


# Create class labels (factor)
ctrl <- rfeControl(functions = caretFuncs,
                   method = "cv", 
                   number = 10)

svm_rfe_result <- rfe(x = df[, -11],
                      y = labels,
                      sizes = c(1:5),  # number of features to evaluate
                      rfeControl = ctrl,
                      method = "svmRadial")
svm_rfe_result

png("Res/Machine Learning/SVM-RFE.png", width = 4000, height = 3000, res = 400)
plot(svm_rfe_result, type = c("g", "o"))
dev.off()

selected_genes <- svm_rfe_result$optVariables
selected_genes


### LASSO regression with CV
library(glmnet)
cv_fit <- cv.glmnet(x = as.matrix(df[, -11]),
                    y = labels,
                    alpha = 1,
                    family = "binomial",
                    nfolds = 10,
                    type.measure = "deviance")
png("Res/Machine Learning/LASSO.png", width = 4000, height = 3000, res = 400)
plot(cv_fit) 
dev.off()

best_lambda <- cv_fit$lambda.min

lasso_model <- glmnet(x = as.matrix(df[, -11]),
                      y = labels,
                      alpha = 1,
                      lambda = best_lambda,
                      family = "binomial")

coef(lasso_model)
selected_genes <- rownames(coef(lasso_model))[coef(lasso_model)[, 1] != 0]
# selected_genes <- rownames(coef(lasso_model))[abs(coef(lasso_model)[, 1]) > 1]
selected_genes <- selected_genes[-1] 
print(selected_genes)


### Validation Set
## Import the Whole Dataset
library(GEOquery)
library(annotate)

# Load GPL annotation
dataset <- read.delim(file = "D:/Expression Projects/U Project/WGCNA Beheshti/Res/Validation/GSE118370_series_matrix.txt",
                      sep = "\t",
                      header = TRUE)
dim(dataset)
rownames(dataset) <- dataset$ID_REF
dataset <- dataset[, -1]
colnames(dataset) <- c("Tumor", rep("Normal", 2), rep("Tumor", 2),
                       rep(c("Normal", "Tumor"), 3), "Normal")
dataset <- dataset[, c(which(grepl(pattern = "^N", x = colnames(dataset))),
                       which(grepl(pattern = "^T", x = colnames(dataset))))]
View(dataset)

annot <- read.delim(file = "D:/Expression Projects/U Project/WGCNA Beheshti/Res/Validation/GPL570.annot",
                    sep = "\t",
                    header = TRUE)
annot$ID_REF <- annot$ID
View(annot)

colnames(annot)[1] <- "ID_REF"
annot <- annot[, c(1, 3)]

dataset$ID_REF <- rownames(dataset)
final_dataset <- merge(dataset, annot, by = "ID_REF")
View(final_dataset)


CDK1 <- apply(final_dataset[final_dataset$Gene.symbol %in% "CDK1", -c(1, ncol(final_dataset))],
              MARGIN = 2,
              FUN = as.numeric)
CDK1 <- apply(CDK1,
              MARGIN = 2,
              FUN = mean)
AURKA <- apply(final_dataset[final_dataset$Gene.symbol %in% "AURKA", -c(1, ncol(final_dataset))],
               MARGIN = 2,
               FUN = as.numeric)
AURKA <- apply(AURKA,
               MARGIN = 2,
               FUN = mean)
BUB1B <- apply(final_dataset[final_dataset$Gene.symbol %in% "BUB1B", -c(1, ncol(final_dataset))],
               MARGIN = 2,
               FUN = as.numeric)
CENPF <- apply(final_dataset[final_dataset$Gene.symbol %in% "CENPF", -c(1, ncol(final_dataset))],
               MARGIN = 2,
               FUN = as.numeric)
CENPF <- apply(CENPF,
               MARGIN = 2,
               FUN = mean)
TOP2A <- apply(final_dataset[final_dataset$Gene.symbol %in% "TOP2A", -c(1, ncol(final_dataset))],
               MARGIN = 2,
               FUN = as.numeric)
TOP2A <- apply(TOP2A,
               MARGIN = 2,
               FUN = mean)
TPX2 <- apply(final_dataset[final_dataset$Gene.symbol %in% "TPX2", -c(1, ncol(final_dataset))],
              MARGIN = 2,
              FUN = as.numeric)

markers <- data.frame(CDK1 = CDK1,
                      TOP2A = TOP2A,
                      BUB1B = BUB1B,
                      TPX2 = TPX2,
                      CENPF = CENPF,
                      AURKA = AURKA,
                      Status = c(rep("Normal", 6), rep("Tumor", 6)))
View(markers)

write.table(x = markers,
            file = "D:/Expression Projects/U Project/WGCNA Beheshti/Res/Validation/markers_samples.csv",
            sep = ",",
            col.names = TRUE,
            quote = FALSE,
            row.names = FALSE)
