# Supplementary material for: Machine learning and WGCNA reveal the PVT1/miR-143–3p/CDK1 ceRNA axis as a key regulator in NSCLC
Source: Biochem Biophys Rep. 2025 Sep 30;44:102292. doi: 10.1016/j.bbrep.2025.102292 (PMC12514524; doi:10.1016/j.bbrep.2025.102292)
Supplement: Multimedia component 3 [file mmc3.xlsx]

## Sheet: Sheet1
Name	ScoreDC	ScoreBC	ScoreSC	ScoreCC	ScoreMCC	ScoreRC
ASF1B	11	8.36733522468816	74	30.1666666666667	2190	2.19607843137255
AURKA	33	87.3129205210604	758	42	401615669928	2.72549019607843
BORA	6	0	0	27.8333333333333	720	2.11764705882353
BUB1B	29	42.3502436999827	476	40	401498139120	2.64705882352941
CCNB1	36	132.308181058048	972	43.5	403234704648	2.7843137254902
CCNB2	36	99.3801450028362	894	43.5	403563383544	2.7843137254902
CCNE1	13	6.85210552469155	86	31.8333333333333	26184	2.31372549019608
CDCA5	20	8.18054444038051	102	35	37521873360	2.41176470588235
CDCA8	26	25.7130446183887	274	38.1666666666667	201432916800	2.54901960784314
CDK1	42	328.774401761479	1664	46.5	214794391757	2.90196078431372
CDT1	23	56.7051511431785	490	37	8053608	2.52941176470588
CENPF	29	33.7713315767347	382	39.8333333333333	403548049440	2.62745098039216
CENPM	15	5.11133761626342	68	32.3333333333333	2903760	2.29411764705882
CKS1B	8	0.960553255423362	16	28.6666666666667	504	2.13725490196078
DBF4	10	7.12217277548988	104	30.3333333333333	630	2.25490196078431
DONSON	2	0	0	21.8333333333333	2	1.56862745098039
ECT2	22	25.1576125801143	228	36.3333333333333	334219680	2.49019607843137
EME1	6	6.45550785610087	66	28.1666666666667	14	2.15686274509804
ESPL1	26	48.8252106317812	440	38.5	25068926904	2.58823529411765
FAM83D	8	1.90480323276852	22	28.8333333333333	5046	2.15686274509804
FANCI	9	17.1532251034081	168	29.5	730	2.19607843137255
FEN1	19	74.4207238225608	578	35	34102	2.45098039215686
GINS2	8	1.52468928920542	20	28.6666666666667	1464	2.13725490196078
HMGA1	1	0	0	24.5	1	1.92156862745098
KIF2C	22	8.51385158529121	130	36.3333333333333	399247848720	2.49019607843137
KNTC1	11	0.396172248803828	6	30	806400	2.17647058823529
KPNA2	11	1.90801046779308	22	30.8333333333333	51120	2.27450980392157
MAD2L1	31	59.9679561196812	580	41	364042433544	2.68627450980392
MCM2	11	9.25819522103939	114	30.8333333333333	1926	2.27450980392157
MCM4	22	111.55524705041	848	36.5	7644920	2.50980392156863
MELK	21	10.4710020106609	124	35.5	188770942800	2.43137254901961
MKI67	19	6.95406157023804	82	34.6666666666667	2000930400	2.41176470588235
NCAPG2	7	0.666923719555298	10	28.6666666666667	744	2.17647058823529
NUSAP1	27	20.7298238620504	256	38.6666666666667	378001661040	2.56862745098039
POLE2	11	26.2887197895931	112	29.5	1573	2.11764705882353
PRC1	14	4.04704184704185	50	32.1666666666667	119750424	2.31372549019608
PTTG1	22	12.2799603675765	162	36.3333333333333	400608996720	2.49019607843137
RFC4	24	97.2728674634551	850	37.5	491036562	2.54901960784314
RMI2	6	7.11993600184499	40	25.8333333333333	14	1.88235294117647
RNASEH2A	4	0.43851747483823	10	26	12	1.98039215686274
RRM2	27	29.7493863053792	334	39	353046892344	2.6078431372549
SPAG5	15	1.995220422852	28	32.3333333333333	160035840	2.29411764705882
TIMELESS	13	39.1686274861251	326	32	3506	2.33333333333333
TK1	23	30.9637297838727	328	36.8333333333333	1939354800	2.50980392156863
TOP2A	36	140.119405282702	1072	43.5	403562343654	2.7843137254902
TPX2	33	88.4457901384514	702	41.8333333333333	403066122152	2.70588235294118
TRIP13	19	19.6631916632424	170	34.5	170559630	2.3921568627451
TYMS	15	4.65637695637696	74	32.8333333333333	1941840	2.35294117647059
UBE2C	28	38.411276987026	430	39.5	402988200120	2.62745098039216
UBE2T	11	25.2481605758936	162	30	856	2.17647058823529
UHRF1	10	16.5467491892093	128	29.8333333333333	387	2.19607843137255
ZWINT	25	18.8125576744124	232	37.8333333333333	201962723760	2.54901960784314
