# Supplementary material for: Machine learning and WGCNA reveal the PVT1/miR-143–3p/CDK1 ceRNA axis as a key regulator in NSCLC
Source: Biochem Biophys Rep. 2025 Sep 30;44:102292. doi: 10.1016/j.bbrep.2025.102292 (PMC12514524; doi:10.1016/j.bbrep.2025.102292)
Supplement: Multimedia component 4 [file mmc4.xlsx]

## Sheet: kalacloud-data
count	gene-set	genes	hsaid	p-adjust	p-value	pathway
1/1/1	AKT1,AKT2,BCL2,BRAF,HRAS,IGF1R,JAG1,KRAS,MAPK1,MDM2,MMP2,MMP9,PIK3R1,ADCY6,CDKN2A,ESR1,GPER1,JUN,MAPK14,MAPK8,MAPK9,NCOA3,NCOR1,NOTCH2,NRAS,PIK3R3,PTK2,RAF1,RB1,SHC4,SP1	31	hsa01522	1.3107853963291347e-09	1.489528859464926e-11	Endocrine resistance
1/1/1	CDK1,AKT1,AKT2,CALM3,HRAS,KRAS,MAPK1,MDM2,NFATC1,PIK3R1,SERPINE1,SMAD3,BTRC,CCND2,CDC25A,CDK6,CDKN2A,CDKN2B,ETS1,FOXM1,HIPK1,HIPK2,HIPK3,IGFBP3,ITPR1,MAPK14,MYC,NFATC4,NRAS,PIK3R3,PPP3R1,PTEN,RAF1,RB1,RRAS2,SMAD2,TGFBR2,TSC1,ZFP36L1	39	hsa04218	1.5974788740797064e-08	3.630633804726605e-10	Cellular senescence
1/1/1	AKT1,AKT2,CALM3,HRAS,KRAS,MAPK1,MDM2,NFATC1,NFKB2,PIK3R1,PTGS2,TNF,ARHGEF12,CASP8,CYLD,EGR3,IKBKB,ITPR1,JUN,KSR1,MAPK14,MAPK8,MAPK9,NFATC4,NRAS,PIK3R3,PPP3R1,RAF1,RRAS2	29	hsa04625	7.508612407947295e-08	2.5597542299820324e-09	C-type lectin receptor signaling pathway
1/1/1	AKT1,AKT2,BRAF,HRAS,KRAS,MAPK1,MDM2,PIK3R1,SMAD3,ABL1,BCR,CBL,CDK6,CDKN2A,IKBKB,MECOM,MYC,NRAS,PIK3R3,RAF1,RB1,RUNX1,SHC4,TGFBR2	24	hsa05220	8.99088295728077e-08	4.086764980582168e-09	Chronic myeloid leukemia
1/1/1	AKT1,AKT2,COL1A1,COL3A1,HRAS,KRAS,MAPK1,MMP13,MMP2,MMP9,NOS1,PIK3R1,SMAD3,ADCY6,CREB1,GNAI1,GNB4,GNB5,GNG12,GNG7,JUN,MAPK14,MAPK8,MAPK9,NRAS,PIK3R3,PLCB4,PRKCA,RAF1,SHC4,SMAD2,TGFBR2	32	hsa04926	1.9763637583027334e-07	1.1229339535810985e-08	Relaxin signaling pathway
1/1/1	AKT1,AKT2,BRAF,CALM3,HRAS,IGF1R,KRAS,MAPK1,MDM2,PDGFB,PDGFRA,PIK3R1,CAMK1D,CDK6,CDKN2A,NRAS,PDGFRB,PIK3R3,PRKCA,PTEN,RAF1,RB1,SHC4	23	hsa05214	2.3816546220050895e-07	1.6238554240943793e-08	Glioma
1/1/1	AKT1,AKT2,BCL2,CERS4,HRAS,KRAS,MAPK1,PIK3R1,PPP2R2A,PPP2R5E,SGPL1,SPTLC2,TNF,GNAI1,GNAQ,MAPK14,MAPK8,MAPK9,NRAS,PDPK1,PIK3R3,PLCB4,PPP2R1B,PPP2R2D,PRKCA,PRKCE,PTEN,RAF1,ROCK2,SGMS1,SPTLC3	31	hsa04071	4.410770493216823e-07	3.508567437786109e-08	Sphingolipid signaling pathway
1/1/1	AKT1,AKT2,BCL2,COL1A1,COL3A1,HRAS,KRAS,MAPK1,MMP2,NFATC1,PIK3R1,PLCD3,SERPINE1,SMAD3,TNF,JUN,MAPK14,MAPK8,MAPK9,NRAS,PIK3R3,PLCB4,PRKCA,PRKCE,SMAD2,TGFBR2	26	hsa04933	1.4152244779147983e-06	1.2865677071952712e-07	AGE-RAGE signaling pathway in diabetic complications
1/1/1	CDK1,GJD2,HRAS,KRAS,MAPK1,MAPK7,PDGFB,PDGFRA,TUBB2A,ADCY6,GNAI1,GNAQ,ITPR1,LPAR1,MAP3K2,NRAS,PDGFRB,PLCB4,PRKCA,PRKG1,RAF1,TJP1,TUBA1C,TUBAL3	24	hsa04540	1.8219973944771694e-06	1.973955615964328e-07	Gap junction
1/1/1	AKT1,AKT2,BCL2,BRAF,ERBB3,HRAS,IGF1R,KRAS,MAPK1,PDGFB,PDGFRA,PIK3R1,FGF2,MET,NF1,NRAS,PDGFRB,PIK3R3,PRKCA,PTEN,RAF1,SHC4	22	hsa01521	1.8219973944771694e-06	2.2687632505482247e-07	EGFR tyrosine kinase inhibitor resistance
1/1/1	AKT1,AKT2,BRAF,HRAS,IGF1R,KRAS,MAPK1,PIK3R1,TNF,CAB39,DEPTOR,FZD4,FZD5,GRB10,IKBKB,LAMTOR1,LRP5,MIOS,NRAS,PDPK1,PIK3R3,PRKCA,PTEN,RAF1,RICTOR,RPS6KA2,RPS6KA3,RPTOR,RRAGD,SESN2,TBC1D7,TSC1,WDR59	33	hsa04150	1.8219973944771694e-06	2.400260549091916e-07	mTOR signaling pathway
1/1/1	AKT1,AKT2,BRAF,CDC25B,ERBB3,HRAS,IGF1R,KRAS,MAP3K7,MAPK1,MAPK7,NFATC1,NFKB2,PDGFB,PDGFRA,TNF,CACNA1C,CSF1,DUSP16,EFNA3,FGF2,GNG12,IKBKB,JUN,MAP3K13,MAP3K2,MAP3K20,MAP3K3,MAP3K4,MAPK14,MAPK8,MAPK9,MECOM,MET,MYC,MYD88,NF1,NRAS,PDGFRB,PLA2G4A,PPM1A,PPP3R1,PRKCA,RAF1,RPS6KA2,RPS6KA3,RPS6KA4,RRAS2,STK3,TAOK1,TGFBR2	51	hsa04010	1.8219973944771694e-06	2.4845419015597766e-07	MAPK signaling pathway
1/1/1	AKT1,AKT2,BCL2,BRAF,CALM3,HRAS,KCNJ3,KRAS,MAPK1,MMP2,MMP9,PIK3R1,ADCY6,CREB1,ESR1,FKBP4,FKBP5,GNAI1,GNAQ,GPER1,ITPR1,JUN,NCOA2,NCOA3,NRAS,OPRM1,PIK3R3,PLCB4,RAF1,SHC4,SP1	31	hsa04915	2.0746597765584823e-06	3.064838306279576e-07	Estrogen signaling pathway
1/1/1	AKT1,AKT2,BCL2,BRAF,CALM3,HRAS,KRAS,MAPK1,MAPK7,PIK3R1,ABL1,FRS2,IKBKB,JUN,MAP3K3,MAPK14,MAPK8,MAPK9,NRAS,PDPK1,PIK3R3,PRDM4,RAF1,RPS6KA2,RPS6KA3,SH2B3,SHC4	27	hsa04722	5.8578478168768035e-06	9.319303345031278e-07	Neurotrophin signaling pathway
1/1/1	CALM3,HRAS,KRAS,MAPK1,MAPK7,MMP14,MMP2,ADCY6,CACNA1C,GNAQ,ITPR1,JUN,MAP3K2,MAP3K3,MAP3K4,MAPK14,MAPK8,MAPK9,NRAS,PLA2G4A,PLCB4,PRKCA,RAF1	23	hsa04912	8.799032363602583e-06	1.499835061977713e-06	GnRH signaling pathway
1/1/1	AKT1,AKT2,BCL2,BRAF,HRAS,IGF1R,KRAS,MAPK1,MDM2,MMP9,PDGFB,PDGFRA,PIK3R1,CREB1,IKBKB,NRAS,PDGFRB,PDPK1,PIK3R3,PLAU,PTEN,RAF1,RB1	23	hsa05215	1.4746567372391947e-05	2.6907707430424944e-06	Prostate cancer
1/1/1	AKT1,AKT2,CALM3,HRAS,IGF1R,KRAS,MAPK1,PDGFB,PDGFRA,PIK3R1,ABL1,AFDN,CSF1,EFNA3,ETS1,FGF2,GNB4,GNB5,GNG12,GNG7,IKBKB,KSR1,MAPK8,MAPK9,MET,NF1,NRAS,PDGFRB,PIK3R3,PLA2G4A,PLA2G6,PRKCA,RAF1,RASA3,RASAL2,RGL1,RRAS2,SHC4,SHOC2,SYNGAP1,TIAM1	41	hsa04014	1.4746567372391947e-05	2.8487686969393533e-06	Ras signaling pathway
1/1/1	AKT1,AKT2,BCL2,BRAF,COL1A1,HRAS,IGF1R,ITGB1,ITGB4,MAPK1,PDGFB,PDGFRA,PIK3R1,XIAP,ARHGAP5,CCND2,ITGA2,ITGA7,ITGB8,JUN,LAMC1,MAPK8,MAPK9,MET,PDGFRB,PDPK1,PIK3R3,PIP5K1B,PRKCA,PTEN,PTK2,RAF1,ROCK2,SHC4,THBS1,VAV2,VCL	37	hsa04510	1.4961396942155594e-05	3.0602857381681893e-06	Focal adhesion
1/1/1	AKT1,AKT2,CALM3,GABARAPL1,HRAS,KRAS,MAPK1,NFATC1,PDGFB,PIK3R1,PTGS2,ATG14,CASP8,CDK6,CREB1,EIF2AK2,FGF2,GNB4,GNB5,GNG12,GNG7,IKBKB,ITPR1,JUN,MAPK14,MAPK8,MAPK9,MYC,NFATC4,NRAS,PIK3R3,PPP3R1,RAF1,RB1,RCAN1,TCF3,ZFP36	37	hsa05167	2.0293158805096498e-05	4.381477469282198e-06	Kaposi sarcoma-associated herpesvirus infection
1/1/1	AKT1,AKT2,HRAS,IGF1R,KRAS,MAPK1,PIK3R1,SMAD3,ACVR1B,ACVR2B,APC,BMPR2,FGF2,FZD4,FZD5,HOXA1,LIF,LIFR,MAPK14,MYC,NRAS,PCGF2,PIK3R3,POU5F1B,RAF1,SMAD2,SMAD5,TCF3,ZFHX3	29	hsa04550	2.485581811928751e-05	5.649049572565343e-06	Signaling pathways regulating pluripotency of stem cells
1/1/1	AKT1,AKT2,BRAF,CALM3,HK2,HRAS,KRAS,MAPK1,PIK3R1,CBL,FASN,FLOT2,IKBKB,MAPK8,MAPK9,NRAS,PDPK1,PIK3R3,PPP1R3B,PRKAB2,PRKAG2,PRKAR1A,PRKAR2A,PYGB,RAF1,RPTOR,SHC4,TSC1	28	hsa04910	2.5703013202069566e-05	6.133673605039328e-06	Insulin signaling pathway
1/1/1	AKT1,AKT2,BRAF,CALM3,CTNND1,HRAS,IGF1R,ITGB1,KRAS,MAPK1,PDGFB,PDGFRA,PIK3R1,ADCY6,AFDN,CSF1,EFNA3,ENAH,EVL,FGF2,GNAI1,GNAQ,LPAR1,MAGI1,MAPK14,MET,NRAS,PDGFRB,PIK3R3,PLCB4,PRKCA,RAF1,RAPGEF4,RAPGEF6,SIPA1L3,THBS1,TIAM1,VAV2	38	hsa04015	3.3883748431479966e-05	8.470937107869991e-06	Rap1 signaling pathway
1/1/1	AKT1,AKT2,BRAF,HRAS,KRAS,MAPK1,PIK3R1,TNF,MAPK14,MAPK8,MAPK9,NRAS,PDPK1,PIK3R3,PLA2G4A,PRKCA,RAF1,VAV2	18	hsa04664	3.782619001878827e-05	9.886390573092389e-06	Fc epsilon RI signaling pathway
1/1/1	BRAF,HRAS,ITGB1,ITGB4,KRAS,LIMK1,MAPK1,NCKAP1,PDGFB,PDGFRA,PIK3R1,ABI2,APC,ARHGEF12,ARHGEF7,BAIAP2,ENAH,FGF2,GNG12,IQGAP1,ITGA2,ITGA7,ITGAE,ITGB8,LPAR1,NRAS,PDGFRB,PIK3R3,PIP5K1B,PTK2,RAF1,ROCK2,RRAS2,SPATA13,SSH2,TIAM1,VAV2,VCL	38	hsa04810	4.2985252775146425e-05	1.1723250756858116e-05	Regulation of actin cytoskeleton
1/1/1	AKT1,AKT2,BRAF,ERBB3,HRAS,KRAS,MAPK1,PIK3R1,ABL1,CBL,JUN,MAPK8,MAPK9,MYC,NRAS,PIK3R3,PRKCA,PTK2,RAF1,SHC4	20	hsa04012	4.8005630874305235e-05	1.3637963316563988e-05	ErbB signaling pathway
1/1/1	AKT1,AKT2,BRAF,HRAS,IGF1R,KRAS,MAPK1,PIK3R1,SMAD3,SMARCD2,TERT,APC,CDK6,CDKN2A,CSNK1A1,FZD4,FZD5,LRP5,MET,MYC,NRAS,PBRM1,PIK3R3,PRKCA,PTEN,RAF1,RB1,SHC4,SMAD2,SMARCA4,TGFBR2	31	hsa05225	5.12988486179188e-05	1.5156478000748736e-05	Hepatocellular carcinoma
1/1/1	AKT1,AKT2,BRAF,GABARAPL1,HRAS,IGF1R,KRAS,MAPK1,MDM2,PIK3R1,SMAD3,BCL6,CCND2,CDKN2B,IKBKB,MAPK14,MAPK8,MAPK9,NRAS,PDPK1,PIK3R3,PRKAB2,PRKAG2,PTEN,RAF1,TGFBR2	26	hsa04068	6.31237172854358e-05	1.985688157645397e-05	FoxO signaling pathway
1/1/1	BRAF,HRAS,KRAS,MAPK1,MDM2,MMP2,MMP9,CDKN2A,MYC,NRAS,RAF1,RB1,THBS1	13	hsa05219	6.31237172854358e-05	2.0084819136275028e-05	Bladder cancer
1/1/1	AKT1,AKT2,CALM3,GABARAPL1,HRAS,JAG1,KRAS,MAPK1,NOS1,SERPINE1,SMAD3,ADCY6,APLN,GNAI1,GNAQ,GNB4,GNB5,GNG12,GNG7,ITPR1,NRAS,PLCB4,PRKAB2,PRKAG2,PRKCE,RAF1,RRAS2,SMAD2	28	hsa04371	9.550904995756846e-05	3.1474573281471425e-05	Apelin signaling pathway
1/1/1	AKT1,AKT2,JAG1,MAP3K7,MAPK1,MMP14,MMP9,PIK3R1,PTGS2,TNF,CASP8,CREB1,CSF1,DAB2IP,IKBKB,JUN,LIF,MAPK14,MAPK8,MAPK9,PIK3R3,RPS6KA4,TAB3	23	hsa04668	9.92421239429219e-05	3.383254225326883e-05	TNF signaling pathway
1/1/1	AKT1,AKT2,HRAS,KRAS,MAPK1,MDM2,PIK3R1,PLCD3,ESR1,MED12L,MYC,NCOA2,NCOA3,NCOR1,NOTCH2,NRAS,PDPK1,PFKFB2,PIK3R3,PLCB4,PRKCA,RAF1,RCAN1,THRB	24	hsa04919	0.00011847780007344722	4.173649775314618e-05	Thyroid hormone signaling pathway
1/1/1	AKT1,AKT2,HNF4A,IGF1R,MAP3K7,PIK3R1,PPP2R2A,PPP2R5E,CAB39,CAMKK2,CD36,CREB1,FASN,PDPK1,PFKFB2,PFKFB3,PIK3R3,PPP2R1B,PPP2R2D,PRKAB2,PRKAG2,RAB14,RPTOR,TSC1	24	hsa04152	0.00012677239109953786	4.8011362535163245e-05	AMPK signaling pathway
1/1/1	AKT1,AKT2,BCL2,COL1A1,ERBB3,HRAS,IGF1R,ITGB1,ITGB4,KRAS,MAPK1,MDM2,PDGFB,PDGFRA,PIK3R1,PPP2R2A,PPP2R5E,TLR2,YWHAB,CCND2,CDK6,CREB1,CSF1,EFNA3,FGF2,GNB4,GNB5,GNG12,GNG7,IKBKB,ITGA2,ITGA7,ITGB8,LAMC1,LPAR1,MAGI1,MET,MYC,NRAS,PDGFRB,PDPK1,PIK3R3,PPP2R1B,PPP2R2D,PRKCA,PRLR,PTEN,PTK2,RAF1,RPTOR,THBS1,TSC1,YWHAG	53	hsa04151	0.00012677239109953786	4.879212214742468e-05	PI3K-Akt signaling pathway
1/1/1	HRAS,ITGB1,KRAS,LIMK1,MAPK1,PIK3R1,ABL1,ABLIM1,ABLIM2,ARHGEF12,BMPR2,EFNA3,ENAH,EPHA7,EPHB2,GNAI1,MET,NFATC4,NRAS,PDPK1,PIK3R3,PLXNA1,PPP3R1,PRKCA,PTK2,RAF1,RGS3,ROCK2,SEMA3A,SEMA3C,SRGAP1,SRGAP2,SRGAP3,SSH2	34	hsa04360	0.00012677239109953786	4.898024201573053e-05	Axon guidance
1/1/1	AKT1,AKT2,BRAF,HRAS,KRAS,MAPK1,PIK3R1,APC,CTNNA1,MYC,NRAS,PDPK1,PIK3R3,PTEN,RAF1	15	hsa05213	0.0001270481068617127	5.05304970472721e-05	Endometrial cancer
1/1/1	AKT1,AKT2,HRAS,KRAS,MAPK1,PIK3R1,PTGS2,MAPK14,NRAS,PIK3R3,PLA2G4A,PPP3R1,PRKCA,PTK2,RAF1	15	hsa04370	0.00015323277499034517	6.268613522332302e-05	VEGF signaling pathway
1/1/1	AKT1,AKT2,BCL2,BRAF,HRAS,KRAS,MAPK1,PIK3R1,SMAD3,TERT,APC,CDKN2B,CSNK1A1,CTNNA1,FGF2,FZD4,FZD5,LRP5,MET,MYC,NRAS,PIK3R3,RAF1,RB1,SHC4,SMAD2,TGFBR2	27	hsa05226	0.00017710096358539636	7.446290514385983e-05	Gastric cancer
1/1/1	CALM3,HRAS,KCNJ3,KRAS,MAPK1,MAPK7,NFATC1,NPR1,PTGS2,ADCY6,CACNA1C,CAMK1D,CAMKK2,GNAI1,GNAQ,ITPR1,JUN,NFATC4,NRAS,PLA2G4A,PLCB4,PPP3R1,PRKAB2,PRKAG2,PRKCA,RAF1,RCAN1,ROCK2	28	hsa04921	0.00021483436536509688	9.276938504401911e-05	Oxytocin signaling pathway
1/1/1	AKT1,AKT2,BBC3,BCL2,HRAS,KRAS,LMNB2,MAPK1,PIK3R1,TNF,XIAP,CASP2,CASP8,DAB2IP,IKBKB,ITPR1,JUN,MAPK8,MAPK9,NRAS,PARP3,PDPK1,PIK3R3,RAF1,TNFRSF10B,TUBA1C,TUBAL3	27	hsa04210	0.0002392988965946341	0.00010605292008171284	Apoptosis
1/1/1	AKT1,AKT2,BRAF,KRAS,MAPK1,PIK3R1,SMAD3,CDK6,CDKN2A,IKBKB,MAPK8,MAPK9,PIK3R3,RAF1,RB1,SMAD2,TGFBR2	17	hsa05212	0.00026025362647851056	0.00011829710294477751	Pancreatic cancer
1/1/1	AKT1,AKT2,HRAS,KRAS,MAPK1,PIK3R1,CCND2,ESR1,MAPK14,MAPK8,MAPK9,NRAS,PIK3R3,PRLR,RAF1,SHC4	16	hsa04917	0.00030595518504290657	0.00014254730212226327	Prolactin signaling pathway
1/1/1	AKT1,AKT2,ATP6V0E1,COL1A1,HRAS,ITGB1,ITGB4,JAG1,KRAS,MAPK1,MDM2,PIK3R1,PPP2R2A,PPP2R5E,PTGS2,TERT,TNF,APC,CASP8,CCND2,CDK6,CREB1,CSNK1A1,DLG2,EIF2AK2,FZD4,FZD5,HDAC9,IKBKB,ITGA2,ITGA7,ITGB8,LAMC1,MAGI1,MAML3,MPP5,NOTCH2,NRAS,PDGFRB,PIK3R3,PPP2R1B,PPP2R2D,PTEN,PTK2,RAF1,RB1,RBPJ,THBS1,TSC1	49	hsa05165	0.00032766312178570615	0.00015852245999400724	Human papillomavirus infection
1/1/1	AKT1,AKT2,BBC3,BCL2,BRAF,HRAS,KRAS,MAPK1,PIK3R1,SMAD3,APC,JUN,MAPK8,MAPK9,MYC,NRAS,PIK3R3,RAF1,SMAD2,TGFBR2	20	hsa05210	0.00032766312178570615	0.0001601081163271064	Colorectal cancer
1/1/1	AKT1,AKT2,PIK3R1,TNF,CD36,CREB1,IKBKB,MAPK8,MAPK9,MLXIP,PDPK1,PIK3R3,PPARA,PPP1R3B,PRKAB2,PRKAG2,PRKCE,PTEN,PYGB,RPS6KA2,RPS6KA3	21	hsa04931	0.00038455323494099335	0.00019227661747049668	Insulin resistance
1/1/1	BBC3,PPP2R2A,SERPINE1,SMAD3,YWHAB,APC,BMPR2,BTRC,CCND2,CTNNA1,DLG2,FZD4,FZD5,LATS2,LIMD1,MOB1B,MPP5,MYC,PPP2R1B,PPP2R2D,SAV1,SMAD2,STK3,TEAD1,TGFBR2,WWTR1,YWHAG	27	hsa04390	0.00044444773027385717	0.00023065184279676284	Hippo signaling pathway
1/1/1	AKT1,AKT2,BRAF,FHIT,HRAS,KRAS,MAPK1,PIK3R1,CDK6,CDKN2A,KIF5C,MET,NRAS,PDPK1,PIK3R3,PRKCA,RAF1,RB1,RET	19	hsa05223	0.00044444773027385717	0.00023232494991587988	Non-small cell lung cancer
1/1/1	AKT1,AKT2,MAPK1,PIK3R1,PPP2R2A,SERPINE1,SMAD3,TLR2,TNF,CASP8,GNAI1,GNAQ,IKBKB,JUN,MAPK14,MAPK8,MAPK9,MYD88,PIK3R3,PLCB4,PPP2R1B,PPP2R2D,SMAD2,TGFBR2	24	hsa05142	0.0004649970573422839	0.0002507311236895949	Chagas disease
1/1/1	AKT1,AKT2,BRAF,ERBB3,HRAS,IGF1R,KRAS,MAPK1,MDM2,PDGFB,PDGFRA,PIK3R1,CDK6,CDKN2A,FGF2,MET,NRAS,PDGFRB,PIK3R3,PTEN,RAF1,RB1	22	hsa05218	0.0004649970573422839	0.00025363475855033667	Melanoma
1/1/1	AKT1,AKT2,HRAS,KRAS,MAP3K7,MAPK1,NFATC1,PIK3R1,TNF,IKBKB,JUN,MAPK14,MAPK8,MAPK9,NRAS,PDPK1,PIK3R3,PPP3R1,RAF1,VAV2	20	hsa04660	0.0005006556692801666	0.00027877417948554727	T cell receptor signaling pathway
1/1/1	AKT1,AKT2,HRAS,IGF1R,KRAS,PIK3R1,ADCY6,ATG13,ATG5,CAMKK2,CREB1,NRAS,PIK3R3,PRKAB2,PRKAG2,RPTOR,SESN2,TSC1	18	hsa04211	0.0005134619315945961	0.00029173973386056596	Longevity regulating pathway
1/1/1	BCL2,BRAF,MAPK1,MMP13,MMP14,ADCY6,AKAP13,CREB1,GNAI1,GNAQ,ITPR1,LRP5,MMP16,PDE4D,PLCB4,PRKCA,PTHLH,RAF1,RUNX2,SP1	20	hsa04928	0.000711982139620723	0.0004126260127347372	Parathyroid hormone synthesis, secretion and action
1/1/1	CTNND1,IGF1R,MAP3K7,MAPK1,SMAD3,AFDN,BAIAP2,CTNNA1,IQGAP1,MET,PTPRJ,SMAD2,TGFBR2,TJP1,VCL	15	hsa04520	0.0011116186051568322	0.0006622374912109608	Adherens junction
1/1/1	AKT1,AKT2,BCL2,FHIT,ITGB1,PIK3R1,PTGS2,XIAP,CDK6,CDKN2B,IKBKB,ITGA2,LAMC1,MYC,PIK3R3,PTEN,PTK2,RB1	18	hsa05222	0.0011116186051568322	0.0006694975690149103	Small cell lung cancer
1/1/1	AKT1,AKT2,BRAF,HRAS,KRAS,MAPK1,PDGFB,PIK3R1,ARNT2,EGLN3,ETS1,JUN,MET,NRAS,PIK3R3,RAF1	16	hsa05211	0.001338321733485405	0.0008212428819114985	Renal cell carcinoma
1/1/1	AKT1,AKT2,BRAF,HRAS,KRAS,MAPK1,PIK3R1,IKBKB,MYC,NRAS,PER2,PIK3R3,RAF1,RUNX1	14	hsa05221	0.001540633701503575	0.0009628960634397343	Acute myeloid leukemia
1/1/1	AKT1,AKT2,BRAF,HRAS,IGF1R,JAG1,KRAS,MAPK1,NFKB2,PIK3R1,APC,CDK6,CSNK1A1,ESR1,FGF2,FZD4,FZD5,JUN,LRP5,MYC,NCOA3,NOTCH2,NRAS,PIK3R3,PTEN,RAF1,RB1,SHC4,SP1	29	hsa05224	0.0017429154986778634	0.0011091280446131858	Breast cancer
1/1/1	BRAF,CALM3,HRAS,KRAS,MAPK1,MAPK7,NPR1,PLCD3,ADCY6,ADRA2A,CACNA1C,CAMK1D,CREB1,EDNRA,GNAQ,GNB4,GNB5,GNG12,GNG7,ITPR1,LPAR1,MAPK14,MAPK6,MAPK8,MAPK9,NRAS,PLCB4,PPP1R3B,PPP3R1,PRKAR1A,PRKAR2A,PRKCA,PRKCE,PRKCH,RAF1,RAPGEF4,RPS6KA2,RPS6KA3,RRAS2,TSHR	40	hsa04720	0.0022780408900664505	0.001475549212883951	Long-term potentiation
1/1/1	AKT1,AKT2,LILRB1,MAP3K7,MAPK1,NFATC1,NFKB2,PIK3R1,TNF,CREB1,CSF1,CYLD,FHL2,FOSL2,IKBKB,JUN,MAPK14,MAPK8,MAPK9,PIK3R3,PPP3R1,TGFBR2	22	hsa04380	0.002514178235619205	0.0016570720189308396	Osteoclast differentiation
1/1/1	CDK1,BBC3,BCL2,MDM2,SERPINE1,CASP8,CCND2,CCNG1,CDK6,CDKN2A,GTSE1,IGFBP3,PTEN,SESN2,THBS1,TNFRSF10B,ZMAT3	17	hsa04115	0.003033153516633143	0.00203359156228813	p53 signaling pathway
1/1/1	AKT1,AKT2,HRAS,KRAS,LILRB1,MAPK1,NFATC1,PIK3R1,IKBKB,JUN,NRAS,PIK3R3,PPP3R1,RAF1,VAV2	15	hsa04662	0.00341688261922115	0.0023296926949235115	B cell receptor signaling pathway
1/1/1	AKT1,AKT2,HRAS,KRAS,MAPK1,NFATC1,NFKB2,NFYB,PDGFB,PDGFRA,PIK3R1,SMAD3,TERT,TNF,XIAP,ADCY6,APC,CCND2,CDC23,CDKN2A,CDKN2B,CREB1,ETS1,FZD4,FZD5,IKBKB,JUN,MAD1L1,MAP3K3,MAPK8,MAPK9,MYC,NFATC4,NRAS,PDGFRB,PIK3R3,PPP3R1,PTEN,RAN,RB1,RRAS2,SMAD2,TCF3,TGFBR2,TRRAP,ZFP36	46	hsa05166	0.003718038213572867	0.0025926888952737493	Human T-cell leukemia virus 1 infection
1/1/1	AKT1,AKT2,BBC3,BCL2,MAPK1,MDM2,PIK3R1,XIAP,CASP8,CDKN2A,ERCC1,PDPK1,PIK3R3,SLC31A1	14	hsa01524	0.003718038213572867	0.0026195269231990654	Platinum drug resistance
1/1/1	CDK1,CDC25B,MDM2,SMAD3,YWHAB,ABL1,CCND2,CDC23,CDC25A,CDK6,CDKN1C,CDKN2A,CDKN2B,MAD1L1,MYC,RB1,SMAD2,SMC1A,STAG1,YWHAG	20	hsa04110	0.004642224089498163	0.003323410427708912	Cell cycle
1/1/1	HK2,MAPK1,PIK3R1,TNF,CACNA1C,IKBKB,MAPK8,MAPK9,PIK3R3,PRKCE	10	hsa04930	0.005090684793281433	0.003702316213295588	Type II diabetes mellitus
1/1/1	MAP3K7,RNF125,TNF,ATG5,CASP8,CYLD,DDX3X,IKBKB,MAPK14,MAPK8,MAPK9,NLRX1,SIKE1	13	hsa04622	0.0058825561305910455	0.004345069869186567	RIG-I-like receptor signaling pathway
1/1/1	AKT1,AKT2,TNF,ACSL4,ACSL6,CAMKK2,CD36,IKBKB,MAPK8,MAPK9,PPARA,PRKAB2,PRKAG2	13	hsa04920	0.006571627051605666	0.00492872028870425	Adipocytokine signaling pathway
1/1/1	CTNND1,ITGB1,MMP2,MMP9,PIK3R1,AFDN,ARHGAP5,CLDN2,CTNNA1,GNAI1,MAPK14,PIK3R3,PRKCA,PTK2,RAPGEF4,ROCK2,VAV2,VCL	18	hsa04670	0.0078775780901373	0.006047204184057213	Leukocyte transendothelial migration
1/1/1	AKT1,AKT2,BCL2,BRAF,ERBB3,GABARAPL1,HRAS,IGF1R,KRAS,MAP3K7,MAPK1,MAPK7,PDGFB,PDGFRA,PIK3R1,PPP2R2A,PPP2R5E,RAB33B,ATG13,ATG14,ATG5,CAMKK2,CSF1,DEPTOR,EFNA3,EIF2AK2,FGF2,HMGB1,ITPR1,MAPK14,MAPK6,MAPK8,MAPK9,MET,MTMR4,NRAS,PDGFRB,PDPK1,PIK3R3,PPP2R1B,PPP2R2D,PRKAB2,PRKAG2,PRKAR1A,PRKAR2A,PRKCA,PRKCE,PRKCH,PTEN,RAB14,RAF1,RPTOR,RRAGD,RRAS2,RUBCN,TSC1,VMP1,WDR41	58	hsa04140	0.0078775780901373	0.006087219433287914	Autophagy - animal
1/1/1	ITGB1,PPP2R2A,AFDN,AMOTL1,ARHGEF2,CLDN2,DLG2,JUN,MAGI1,MAPK8,MAPK9,MPP5,NEDD4L,PPP2R1B,PPP2R2D,PRKAB2,PRKAG2,PRKCE,RAPGEF6,ROCK2,RUNX1,TIAM1,TJP1,TUBA1C,TUBAL3	25	hsa04530	0.00869629424368543	0.0068186852592533485	Tight junction
1/1/1	BRAF,ERBB3,HRAS,IGF1R,KRAS,MAPK1,MAPK7,NOS1,NPR1,PDGFB,PDGFRA,PLCD3,PPP2R2A,PPP2R5E,ADRA2A,CACNA1C,CSF1,EDNRA,EFNA3,FGF2,GNAI1,GNAQ,GNB4,GNB5,GNG12,GNG7,ITPR1,LPAR1,MAPK14,MAPK6,MAPK8,MAPK9,MET,NRAS,PDGFRB,PLA2G4A,PLA2G6,PLCB4,PPP2R1B,PPP2R2D,PRKCA,PRKCE,PRKCH,PRKG1,RAF1,RRAS2,TSHR	47	hsa04730	0.009296311031213636	0.00739479286573812	Long-term depression
1/1/1	BRAF,MAPK1,STAR,ADCY6,AHR,APC,CACNA1C,CDK6,CDKN2A,CDKN2B,CREB1,FZD4,FZD5,GNAI1,GNAQ,ITPR1,KMT2A,PBX1,PDE8A,PLCB4,RB1,SP1	22	hsa04934	0.010411005684094306	0.008399788676939725	Cushing syndrome
1/1/1	BRAF,HRAS,KRAS,MAPK1,CCDC6,MYC,NRAS,PAX8,RET	9	hsa05216	0.01072620302496156	0.008775984293150367	Thyroid cancer
1/1/1	MAP3K7,MAPK1,MAPK7,MMP13,MMP9,PTGS2,TNF,CASP8,IKBKB,JUN,MAPK14,MAPK6,MAPK8,MAPK9,TAB3	15	hsa04657	0.011807924976553169	0.009798610060315347	IL-17 signaling pathway
1/1/1	AKT1,AKT2,BRAF,ERBB3,HRAS,IGF1R,IL10RB,IL13RA1,KRAS,MAPK1,MAPK7,PDGFB,PDGFRA,PIK3R1,PLCD3,CSF1,DGKE,EFNA3,FGF2,FOSL2,JUN,LIFR,MAPK14,MAPK6,MAPK8,MAPK9,MET,NRAS,PCYT1A,PDGFRB,PDPK1,PIK3R3,PIP5K1B,PLA2G4A,PLA2G6,PLCB4,PRKCA,PRKCE,PRKCH,PRLR,RAF1,RPTOR,RRAS2,SP1,TSC1	45	hsa05231	0.011807924976553169	0.009929391457556074	Choline metabolism in cancer
1/1/1	AKT1,AKT2,BCL2,CALM3,MAP3K7,MAPK7,MMP2,MMP9,PDGFB,PIK3R1,SDC1,TNF,ACVR2B,ARHGEF2,BMPR2,IKBKB,JUN,MAPK14,MAPK8,MAPK9,PIK3R3,PTK2	22	hsa05418	0.012271118196800435	0.010458339372273098	Fluid shear stress and atherosclerosis
1/1/1	AKT1,AKT2,MAP3K7,MAPK1,PIK3R1,TLR2,TNF,CASP8,IKBKB,JUN,MAPK14,MAPK8,MAPK9,MYD88,PIK3R3,TOLLIP	16	hsa04620	0.013914676825610222	0.012017220894845191	Toll-like receptor signaling pathway
1/1/1	AKT1,AKT2,BRAF,HRAS,IL10RB,IL13RA1,KRAS,MAPK1,MAPK7,PDGFB,PDGFRA,PIK3R1,PLCD3,ADCY6,CACNA1C,CREB1,CSF1,EFNA3,FGF2,FOSL2,GNAI1,GNAQ,GNB4,GNB5,GNG12,GNG7,IGFBP3,ITPR1,JUN,LIF,LIFR,MAP3K2,MAP3K3,MAP3K4,MAPK14,MAPK6,MAPK8,MAPK9,NRAS,PDGFRB,PIK3R3,PLCB4,PRKAR1A,PRKAR2A,PRKCA,PRKCE,PRKCH,PRLR,PTK2,RAF1,RPTOR,RRAS2,SHC4,SP1	54	hsa04935	0.014853860152238798	0.01299712763320895	Growth hormone synthesis, secretion and action
1/1/1	AKT1,AKT2,NPR1,PIK3R1,PTGS2,ADCY6,GNAI1,PIK3R3,PRKG1,TSHR	10	hsa04923	0.015313842815937097	0.013573633405035155	Regulation of lipolysis in adipocytes
1/1/1	CALM3,PIK3R1,ADCY6,GNAQ,ITPR1,MAPK14,MAPK8,MAPK9,PIK3R3,PLA2G4A,PLA2G6,PLCB4,PRKCA,PRKCE,PRKCH	15	hsa04750	0.01580487490456282	0.014188467243868895	Inflammatory mediator regulation of TRP channels
1/1/1	AKT1,AKT2,BRAF,ERBB3,HRAS,IGF1R,IL10RB,IL13RA1,KRAS,MAPK1,MAPK7,NFATC1,NFKB2,PDGFB,PDGFRA,PIK3R1,PLCD3,TLR2,CSF1,EFNA3,FGF2,FOSL2,IKBKB,JUN,LIF,LIFR,MAP3K2,MAP3K3,MAP3K4,MAPK14,MAPK6,MAPK8,MAPK9,MET,MYD88,NFATC4,NRAS,PDGFRB,PIK3R3,PLCB4,PPP3R1,PRKCA,PRKCE,PRKCH,PRLR,PTEN,RAF1,RPTOR,RRAS2,SP1	50	hsa05235	0.023578926341224833	0.021435387582931665	PD-L1 expression and PD-1 checkpoint pathway in cancer
1/1/1	CDK1,AKT1,AKT2,BBC3,BCL2,BRAF,CALM3,CCR6,COL1A1,COL3A1,ERBB3,HRAS,IGF1R,IL10RB,IL13RA1,ITGB1,ITGB4,JAG1,KRAS,MAPK1,MAPK7,MDM2,MMP14,MMP2,MMP9,NFKB2,NOS1,NPR1,PDGFB,PDGFRA,PIK3R1,PLCD3,PTGS2,SMAD3,TERT,XIAP,ABL1,ADCY6,ADRA2A,AKAP13,APC,ARHGEF12,ARNT2,BCR,CAMK1D,CASP8,CBL,CCDC6,CCND2,CDC23,CDK6,CDKN1C,CDKN2A,CDKN2B,CSF1,CTNNA1,EDNRA,EFNA3,EGLN3,ESR1,ETS1,FASN,FGF2,FOSL2,FZD4,FZD5,GNAI1,GNAQ,GNB4,GN…	124	hsa05200	0.026282641727044326	0.024191977044211256	Pathways in cancer
1/1/1	AKT1,AKT2,HRAS,KRAS,MAPK1,PDGFB,PDGFRA,PIK3R1,ADCY6,AGPAT3,CYTH1,DGKE,LPAR1,NRAS,PDGFRB,PIK3R3,PIP5K1B,PLA2G4A,PLCB4,PRKCA,RAF1,RAPGEF4,RRAS2,SHC4,TSC1	25	hsa04072	0.03180098301855234	0.029632734176378312	Phospholipase D signaling pathway
1/1/1	AKT1,AKT2,COL1A1,COL3A1,ITGB1,MAPK1,PIK3R1,ADCY6,ARHGEF12,GNAI1,GNAQ,ITGA2,ITPR1,MAPK14,PIK3R3,PLA2G4A,PLCB4,PRKCA,PRKG1,ROCK2	20	hsa04611	0.03822876895714714	0.03605667981185469	Platelet activation
1/1/1	MAPK1,SMAD3,TNF,ACVR1B,ACVR2B,BMPR2,CDKN2B,FBN1,LTBP1,MYC,PPP2R1B,RGMB,SMAD2,SMAD5,SP1,TGFBR2,THBS1,THSD4	18	hsa04350	0.039009796718623015	0.037236624140503785	TGF-beta signaling pathway
1/1/1	STAR,ADCY6,CACNA1C,CREB1,GNAQ,ITPR1,PBX1,PDE8A,PLCB4,SP1	10	hsa04927	0.041096014802557986	0.039695014297925324	Cortisol synthesis and secretion
1/1/1	ERBB3,HRAS,IGF1R,KRAS,MAPK1,MAPK7,PDGFB,PDGFRA,PIK3R1,CSF1,EFNA3,FGF2,MAPK14,MAPK6,MAPK8,MAPK9,MET,NEDD4L,NRAS,PDGFRB,PDPK1,PIK3R3,PRKCA,PRKCE,PRKCH,RRAS2	26	hsa04960	0.04252121729265474	0.04177661767491782	Aldosterone-regulated sodium reabsorption
1/1/1	CALM3,KCNJ3,MAPK1,NOS1,ADCY6,CACNA1C,CREB1,GNAI1,GNAQ,GNB4,GNB5,GNG12,GNG7,ITPR1,PER2,PLCB4,PRKCA,PRKG1	18	hsa04713	0.04252121729265474	0.04203802164160184	Circadian entrainment
1/1/1	ACSL4,ACSL6,ATG5,PCBP2,SLC11A2,SLC39A14,TFRC	7	hsa04216	0.048919771667992294	0.048919771667992294	Ferroptosis
