# Supplementary material for: Machine learning and WGCNA reveal the PVT1/miR-143–3p/CDK1 ceRNA axis as a key regulator in NSCLC
Source: Biochem Biophys Rep. 2025 Sep 30;44:102292. doi: 10.1016/j.bbrep.2025.102292 (PMC12514524; doi:10.1016/j.bbrep.2025.102292)
Supplement: Multimedia component 5 [file mmc5.xlsx]

## Sheet: Sheet1
gene	drug	regulatory approval	indication	interaction score
TOP2A	DIGITOXIN	Approved	Anti-Arrhythmia Agents; Cardiotonic Agents	0.046966980259906
TOP2A	CHEMBL:CHEMBL596082	Not Approved		0.8923726249382141
TOP2A	NEMORUBICIN	Not Approved		0.446186312469107
TOP2A	CHEMBL:CHEMBL1080077	Not Approved		0.8923726249382141
TOP2A	TRICITRINOL B	Not Approved		0.8923726249382141
TOP2A	AMONAFIDE	Not Approved	antineoplastic agent	1.561652093641874
TOP2A	EPIRUBICIN	Approved	Antineoplastic Agents	0.06197032117626486
TOP2A	TAS-103	Not Approved		0.446186312469107
TOP2A	ELINAFIDE	Not Approved		0.8923726249382141
TOP2A	PEFLOXACIN	Approved		0.1115465781172767
TOP2A	FLEROXACIN	Not Approved		0.2230931562345535
TOP2A	VOSAROXIN	Not Approved	antineoplastic agent	0.6692794687036606
TOP2A	IDARUBICIN	Approved	Antineoplastic Agents	0.03718219270575892
TOP2A	GEPOTIDACIN	Not Approved		0.2230931562345535
TOP2A	SECAUBRYOLIDE	Not Approved		0.446186312469107
TOP2A	ELSAMITRUCIN	Not Approved		0.2230931562345535
TOP2A	CHEMBL:CHEMBL2332128	Not Approved		0.446186312469107
TOP2A	FISETIN	Not Approved		0.06864404807217032
TOP2A	GENISTEIN	Approved		0.01538573491272782
TOP2A	ROSOXACIN	Not Approved		0.446186312469107
TOP2A	DOXORUBICIN HYDROCHLORIDE	Approved	antineoplastic agent	0.0301477238154802
TOP2A	DAUNORUBICIN LIPOSOMAL	Approved	antineoplastic agent	0.02941887774521584
TOP2A	CAMPTOTHECIN	Approved	antineoplastic agent	0.0254963607125204
TOP2A	TENIPOSIDE	Approved	Antineoplastic Agents	0.2974575416460714
TOP2A	NOVOBIOCIN	Not Approved		0.08923726249382141
TOP2A	UNGEREMINE	Not Approved		0.8923726249382141
TOP2A	PAZUFLOXACIN	Not Approved		0.2230931562345535
TOP2A	DEXRAZOXANE	Approved		0.3569490499752856
TOP2A	ETOPOSIDE	Approved	Antineoplastic Agents	0.4077219751872875
TOP2A	CHEMBL:CHEMBL2023733	Not Approved		0.8923726249382141
TOP2A	TIRAPAZAMINE	Not Approved		0.1115465781172767
TOP2A	DACTINOMYCIN	Approved		0.0254963607125204
TOP2A	CHEMBL:CHEMBL594259	Not Approved		0.8923726249382141
TOP2A	CHEMBL:CHEMBL2171781	Not Approved		0.446186312469107
TOP2A	BECATECARIN	Not Approved	antineoplastic agent	0.2974575416460714
TOP2A	CAELYX	Not Approved		0.1115465781172767
TOP2A	PODOFILOX	Approved	Phytogenic; Keratolytic Agents,Antineoplastic Agents	0.05577328905863838
TOP2A	BROXURIDINE	Not Approved		0.07436438541151785
TOP2A	ANTHRACYCLINE ANTINEOPLASTIC ANTIBIOTIC	Not Approved		0.1487287708230357
TOP2A	FLUOROURACIL	Approved		0.007692867456363914
TOP2A	PIXANTRONE	Approved		0.8923726249382141
TOP2A	SIMOCYCLINONE D8	Not Approved		0.446186312469107
TOP2A	BETULIN	Not Approved		0.8923726249382141
TOP2A	CHEMBL:CHEMBL2171794	Not Approved		0.446186312469107
TOP2A	ACRIDINE CARBOXAMIDE	Not Approved		0.2230931562345535
TOP2A	ACLARUBICIN	Not Approved		0.1487287708230357
TOP2A	KAEMPFERITRIN	Not Approved		0.8923726249382141
TOP2A	CHEMBL:CHEMBL593570	Not Approved		0.8923726249382141
TOP2A	DANIQUIDONE	Not Approved		0.1487287708230357
TOP2A	DAUNORUBICIN CITRATE	Approved		0.446186312469107
TOP2A	AMRUBICIN	Not Approved		0.446186312469107
TOP2A	ETOPOSIDE PHOSPHATE	Approved		0.446186312469107
TOP2A	DEXRAZOXANE HYDROCHLORIDE	Approved		0.2230931562345535
TOP2A	DOXORUBICIN-MAGNETIC TARGETED CARRIER COMPLEX	Not Approved		0.446186312469107
TOP2A	DOXORUBICIN-HPMA CONJUGATE	Not Approved		0.446186312469107
TOP2A	LOMEFLOXACIN	Not Approved		0.2230931562345535
TOP2A	ELLIPTECINE	Not Approved		0.04182996679397879
TOP2A	AMSACRINE	Approved		0.3866948041398928
TOP2A	CHEMBL:CHEMBL2332126	Not Approved		0.446186312469107
TOP2A	CHEMBL:CHEMBL507986	Not Approved		0.8923726249382141
TOP2A	CHEMBL:CHEMBL1773343	Not Approved		0.8923726249382141
TOP2A	AMRUBICIN HYDROCHLORIDE	Not Approved		0.446186312469107
TOP2A	CHEMBL:CHEMBL594153	Not Approved		0.8923726249382141
TOP2A	LUPEOL	Not Approved		0.8923726249382141
TOP2A	GRC-6211	Not Approved		0.2230931562345535
TOP2A	LYCOBETAINE	Not Approved		0.2974575416460714
TOP2A	CHEMBL:CHEMBL2332127	Not Approved		0.446186312469107
TOP2A	HYDROQUINONE	Approved		0.05249250734930671
TOP2A	ENOXACIN	Approved		0.1487287708230357
TOP2A	VINCRISTINE	Approved	antineoplastic agent	0.01101694598689153
TOP2A	DEMETHYLZEYLASTERONE	Not Approved		0.8923726249382141
TOP2A	CINOXACIN	Approved		0.446186312469107
TOP2A	4'-O-ACETYLPATENTIFLORIN B	Not Approved		0.8923726249382141
TOP2A	MAKALUVAMINE E	Not Approved		0.8923726249382141
TOP2A	IDRONOXIL	Not Approved	antineoplastic agent	0.06374090178130101
TOP2A	DTS-201	Not Approved	antineoplastic agent	0.446186312469107
TOP2A	CHEMBL:CHEMBL594695	Not Approved		0.8923726249382141
TOP2A	TAFLUPOSIDE	Not Approved		0.2230931562345535
TOP2A	ANNAMYCIN LIPOSOMAL	Not Approved		0.446186312469107
TOP2A	DIAZIRINE	Not Approved		0.8923726249382141
TOP2A	MAKALUVAMINE A	Not Approved		0.8923726249382141
TOP2A	BERUBICIN	Not Approved		0.446186312469107
TOP2A	MAKALUVAMINE F	Not Approved		0.8923726249382141
TOP2A	ETOPOSIDE TONIRIBATE	Not Approved	antineoplastic agent	0.446186312469107
TOP2A	QUERCETIN	Approved		0.01694378401781419
TOP2A	CHEMBL:CHEMBL594257	Not Approved		0.8923726249382141
TOP2A	CHEMBL:CHEMBL607534	Not Approved		0.8923726249382141
TOP2A	DIPHYLLIN	Not Approved		0.2230931562345535
TOP2A	MITOXANTRONE HYDROCHLORIDE	Approved		0.01394332226465959
TOP2A	FRANGULIN B	Not Approved		0.8923726249382141
TOP2A	CHEMBL:CHEMBL594379	Not Approved		0.8923726249382141
TOP2A	CHEMBL:CHEMBL244268	Not Approved		0.8923726249382141
TOP2A	MYRICETIN	Not Approved		0.03346397343518303
TOP2A	13-DEOXYDOXORUBICIN	Not Approved	antineoplastic agent	0.446186312469107
TOP2A	LUCANTHONE	Not Approved		0.446186312469107
TOP2A	PYRAZOLOACRIDINE	Not Approved		0.2230931562345535
TOP2A	NALIDIXIC ACID	Approved		0.1115465781172767
TOP2A	FLUOROQUINOLONE ANTIBIOTIC	Not Approved		0.446186312469107
TOP2A	C-1311	Not Approved	antineoplastic agent	0.1784745249876428
TOP2A	OLEANDEROLIDE	Not Approved		0.8923726249382141
TOP2A	RTA 744	Not Approved	antineoplastic agent	0.2230931562345535
TOP2A	DOXORUBICIN-ELUTING BEADS	Not Approved		0.446186312469107
TOP2A	ADRIAMYCIN	Not Approved		0.046966980259906
TOP2A	L-377202	Not Approved		0.446186312469107
TOP2A	CARINATIN G	Not Approved		0.446186312469107
TOP2A	DAUNORUBICIN HYDROCHLORIDE	Approved		0.0135207973475487
TOP2A	BERUBICIN HYDROCHLORIDE	Not Approved		0.2230931562345535
TOP2A	SABARUBICIN	Not Approved		0.446186312469107
TOP2A	MAKALUVAMINE C TFA SALT	Not Approved		0.8923726249382141
TOP2A	GANCOTAMAB	Not Approved		0.2230931562345535
TOP2A	ALDOXORUBICIN	Not Approved	antineoplastic agent	1.338558937407321
TOP2A	MITOXANTRONE	Approved	antineoplastic agent	0.06084358806396915
TOP2A	VALRUBICIN	Approved	Antineoplastic Agents	0.8923726249382141
TOP2A	FLUOROQUINOLONE	Not Approved		0.446186312469107
TOP2A	PACLITAXEL	Approved	for treatment of peripheral arterial disease (PAD),DMARD,antiinflammatory agent,antineoplastic agent	0.00405623920426461
TOP2A	HURATOXIN	Not Approved		0.8923726249382141
TOP2A	CHEMBL:CHEMBL2171812	Not Approved		0.446186312469107
AURKA	VIC 1911	Not Approved		0.6000436615963854
AURKA	CENISERTIB	Not Approved	antineoplastic agent	0.04576604198616499
AURKA	BI-847325	Not Approved		0.08182413567223437
AURKA	GSK-269962A	Not Approved		0.02045603391805859
AURKA	XL228	Not Approved	antineoplastic agent	0.2571615692555937
AURKA	BETA-CARBOLINE	Not Approved		0.2250163730986445
AURKA	AMG-900	Not Approved		0.3375245596479668
AURKA	PF-03814735	Not Approved		1.350098238591867
AURKA	ALISERTIB	Not Approved	antineoplastic agent	0.1687622798239834
AURKA	ENMD-981693	Not Approved		0.04737186802076727
AURKA	PLATINUM COMPOUND	Not Approved		0.1125081865493222
AURKA	ANACARDIC ACID	Not Approved		0.2571615692555937
AURKA	GO-6976	Not Approved		0.02093175563708321
AURKA	CYC-116	Not Approved		0.02783707708436839
AURKA	CYC116	Not Approved	antineoplastic agent	0.6750491192959336
AURKA	PAZOPANIB	Approved	antineoplastic agent	0.01579062267358909
AURKA	SNS-314	Not Approved	antineoplastic agent	0.1071506538564973
AURKA	CHEMBL:CHEMBL546797	Not Approved		0.02812704663733056
AURKA	AT9283	Not Approved	antineoplastic agent	0.3272965426889375
AURKA	DANUSERTIB	Not Approved		0.3000218307981927
AURKA	NVP-TAE684	Not Approved		0.008738499926160952
AURKA	DIMETHYLADENINE	Not Approved		0.1000072769327309
AURKA	ALISERTIB SODIUM	Not Approved		0.9000654923945781
AURKA	TAMOXIFEN	Approved	Hormonal,Antineoplastic Agents	0.01384716142145504
AURKA	NERVIANO	Not Approved		0.9000654923945781
AURKA	TOZASERTIB	Not Approved	antineoplastic agent	0.06164832139688891
AURKA	PF-562271	Not Approved		0.008333939744394243
AURKA	MLN8054	Not Approved		0.9000654923945781
AURKA	KENPAULLONE	Not Approved		0.01875136442488704
AURKA	TOZASERTIB LACTATE	Not Approved		0.3000218307981927
AURKA	CHEMBL:CHEMBL578061	Not Approved		0.03600261969578312
AURKA	MLN-8054	Not Approved	antineoplastic agent	0.1241469644682176
AURKA	JNJ-7706621	Not Approved		0.01636482713444687
AURKA	ENTRECTINIB	Approved		0.01579062267358909
AURKA	CP-547632	Not Approved		0.02045603391805859
AURKA	TAMATINIB	Not Approved		0.01111191965919232
AURKA	HESPERADIN	Not Approved		0.02250163730986445
AURKA	ILORASERTIB	Not Approved		0.02327755583779081
AURKA	RG-1530	Not Approved		0.01915032962541655
AURKA	AURORA A KINASE INHIBITOR MK5108	Not Approved		1.800130984789156
AURKA	AMG-900	Not Approved		0.3000218307981927
AURKA	KW-2449	Not Approved		0.1125081865493222
AURKA	GW441756X	Not Approved		0.01384716142145504
AURKA	ZM447439	Not Approved		0.04737186802076727
AURKA	MK-5108	Not Approved		0.6000436615963854
AURKA	MK-6592	Not Approved		0.3000218307981927
AURKA	PACLITAXEL	Approved	for treatment of peripheral arterial disease (PAD),DMARD,antiinflammatory agent,antineoplastic agent	0.008182413567223438
AURKA	BARASERTIB-HQPA	Not Approved		0.03913328227802513
AURKA	AURORA KINASE INHIBITOR AMG 900	Not Approved		0.2250163730986445
AURKA	TTP-607	Not Approved		0.3000218307981927
AURKA	AST-487	Not Approved		0.02195281688767263
AURKA	BARASERTIB	Not Approved		0.06923580710727524
AURKA	FLUOROURACIL	Approved		0.007759185279263604
AURKA	AT-9283	Not Approved		0.07500545769954818
AURKA	SORAFENIB	Approved	antineoplastic agent	0.007826656455605027
AURKA	CISPLATIN	Approved		0.006122894506085565
AURKA	ENMD-2076	Not Approved	antineoplastic agent	0.1451718536120287
AURKA	EUPATORIN	Not Approved		0.3000218307981927
CDK1	SELICICLIB	Not Approved	antineoplastic agent	0.1392101294903614
CDK1	DINACICLIB	Not Approved		0.4350316546573795
CDK1	CENISERTIB	Not Approved	antineoplastic agent	0.008848101450658565
CDK1	RIVICICLIB	Not Approved		0.4176303884710842
CDK1	SP-600125	Not Approved		0.01173119068739
CDK1	GW441756X	Not Approved		0.01606270724888785
CDK1	RONICICLIB	Not Approved		0.1118652826261833
CDK1	RGB-286638	Not Approved		0.10990273380818
CDK1	CLOFIBRATE	Approved	Anticholesteremic Agents	0.1305094963972138
CDK1	BMS-345541	Not Approved		0.09491599737979188
CDK1	CINNARIZINE	Approved	Anti-Allergic Agents	0.1898319947595837
CDK1	RG-1530	Not Approved		0.0111071911827416
CDK1	AZD-1080	Not Approved		0.06141623359868886
CDK1	(RS)-ROSCOVITINE	Not Approved		0.0803135362444393
CDK1	RUCAPARIB	Approved		0.04350316546573794
CDK1	ZOTIRACICLIB	Not Approved		0.1740126618629517
CDK1	PHA-767491	Not Approved		0.01581933289663198
CDK1	NVP-TAE684	Not Approved		0.0101366599143467
CDK1	MKC-1	Not Approved	antineoplastic agent	0.09491599737979188
CDK1	INDIRUBIN-3'-MONOXIME	Not Approved		0.10990273380818
CDK1	PROTUBOXEPIN A	Not Approved		1.04407597117771
CDK1	R547	Not Approved		0.1491537101682443
CDK1	FENOFIBRATE MICRONIZED	Approved	anticholesterolaemic agent,antidyslipidaemic agent	0.0803135362444393
CDK1	GO-6976	Not Approved		0.02428083653901653
CDK1	CLOTRIMAZOLE	Approved		0.05643653898257896
CDK1	TAMATINIB	Not Approved		0.01288982680466309
CDK1	AZD5438	Not Approved		0.04350316546573794
CDK1	AT-7519	Not Approved		0.1491537101682443
CDK1	SOTRASTAURIN	Not Approved		0.01711599952750345
CDK1	CDK1/2/4 INHIBITOR AG-024322	Not Approved		0.3480253237259035
CDK1	ALVOCIDIB	Not Approved	antineoplastic agent	0.1491537101682443
CDK1	CHEMBL:CHEMBL578061	Not Approved		0.04176303884710843
CDK1	ALSTERPAULLONE	Not Approved		0.02007838406110982
CDK1	SNS-314	Not Approved	antineoplastic agent	0.02485895169470739
CDK1	LADUVIGLUSIB	Not Approved		0.06960506474518072
CDK1	BAY 61-3606	Not Approved		0.02546526758970026
CDK1	LAUROGUADINE	Not Approved		0.03728842754206109
CDK1	PF-562271	Not Approved		0.009667370103497322
CDK1	SERTRALINE HYDROCHLORIDE	Approved	for treatment of obsessive compulsive disorder (OCD),antidepressant	0.104407597117771
CDK1	KENPAULLONE	Not Approved		0.02175158273286897
CDK1	ROTENONE	Not Approved		0.1491537101682443
CDK1	CYC-116	Not Approved		0.01076366980595578
CDK1	PHA-793887	Not Approved		0.09943580677882959
CDK1	LY-2090314	Not Approved		0.04015676812221965
CDK1	WITHAFERIN A	Not Approved		0.1740126618629517
CDK1	ARUNCIN B	Not Approved		2.088151942355421
CDK1	MILCICLIB	Not Approved		0.09491599737979188
CDK1	AG-24322	Not Approved		0.3480253237259035
CDK1	BAY 11-7082	Not Approved		0.1740126618629517
CDK1	PATULIN	Not Approved		0.2320168824839357
