# Supplementary material for: Machine learning and WGCNA reveal the PVT1/miR-143–3p/CDK1 ceRNA axis as a key regulator in NSCLC
Source: Biochem Biophys Rep. 2025 Sep 30;44:102292. doi: 10.1016/j.bbrep.2025.102292 (PMC12514524; doi:10.1016/j.bbrep.2025.102292)
Supplement: Multimedia component 6 [file mmc6.xlsx]

## Sheet: miRNA-lncRNA
miRNAid	miRNAname	geneID	geneName	geneType	chromosome	start	end	strand	clipExpNum	degraExpNum	RBP	merClass	miRseq	align	targetSeq	TDMDScore	phyloP	pancancerNum
MIMAT0000435	hsa-miR-143-3p	ENSG00000249859	PVT1	lncRNA	chr8	127851951	127851974	+	0	0	NA	7mer-m8	cucGAUGUCA---CGAAGUAGAGu	||: ||| | |||||||	accCUGAAGUGAGGACUCAUCUCu	0.7468	-0.204	8
MIMAT0000435	hsa-miR-143-3p	ENSG00000249859	PVT1	lncRNA	chr8	127939585	127939605	+	0	1	NA	7mer-m8	cucgaugucACGAAGUAGAGu	| || |||||||	aguggaggcUGAAUCAUCUCc	0.3476	0.026	8
MIMAT0000435	hsa-miR-143-3p	ENSG00000249859	PVT1	lncRNA	chr8	127940171	127940191	+	0	0	NA	7mer-m8	cucGAUGUCACGAAGUAGAGu	|||:: | ||||||||	cccCUAUGUUAGUUCAUCUCg	1.0743	0.144	8
MIMAT0000435	hsa-miR-143-3p	ENSG00000249859	PVT1	lncRNA	chr8	128101069	128101087	+	1	0	AGO1-4	7mer-m8	cucGAUGUCACGAAGUAGAGu	:|||: | ||||||||	ccaUUACGAU--UUCAUCUCu	0.9593	-0.101	8

## Sheet: miRNA-mRNA
miRNAid	miRNAname	geneID	geneName	geneType	chromosome	narrowStart	narrowEnd	broadStart	broadEnd	strand	clipExpNum	degraExpNum	RBP	PITA	RNA22	miRmap	microT	miRanda	PicTar	TargetScan	TDMDScore	phyloP	pancancerNum
MIMAT0000435	hsa-miR-143-3p	ENSG00000170312	CDK1	protein_coding	chr10	60794256	60794262	60794235	60794263	+	1	0	AGO1	0	0	1	1	1	0	1	1.0546	0.391	7
